# Supplementary material for: DNA 5-methylcytosine detection and methylation phasing using PacBio circular consensus sequencing
Source: Nat Commun. 2023 Jul 8;14:4054. doi: 10.1038/s41467-023-39784-9 (PMC10329642; doi:10.1038/s41467-023-39784-9)
Supplement: Supplementary file 4 — Supplementary data 1 [file 41467_2023_39784_MOESM4_ESM.xlsx]

## Sheet: Sheet1
Supplementary Data 1 Comparing ccsmeth and primrose/pb-CpG-tools against BS-seq and nanopore sequencing under different coverages of HG002 CCS reads (71.0× in total). Values for coverage 5×-70× are the average and standard deviation of 5 repeated tests in “average ± std” format. r: Pearson correlation; r2: the coefficient of determination; ρ: Spearman correlation; RMSE: root mean square error.
dataset	coverage	benchmark	read-level calling	site-level calling	r	r2	ρ	RMSE
HG002-all	5	BS-seq	primrose	pb-CpG-tools (count)	0.794±0.0003	0.6304±0.0005	0.7246±0.0004	0.2153±0.0001
HG002-all	5	BS-seq	ccsmeth	ccsmeth (count)	0.8339±0.0003	0.6953±0.0005	0.7587±0.0003	0.1972±0.0001
HG002-all	5	BS-seq	ccsmeth	ccsmeth (count, delta_p=0.33)	0.8475±0.0003	0.7182±0.0005	0.7695±0.0003	0.1935±0.0002
HG002-all	5	BS-seq	primrose	pb-CpG-tools (model)	0.8309±0.0003	0.6903±0.0005	0.762±0.0004	0.2183±0.0002
HG002-all	5	BS-seq	primrose	ccsmeth (model)	0.8623±0.0003	0.7435±0.0006	0.8113±0.0003	0.1788±0.0002
HG002-all	5	BS-seq	ccsmeth	ccsmeth (model)	0.8914±0.0003	0.7946±0.0005	0.8403±0.0001	0.1611±0.0002
HG002-all	5	ONT	primrose	pb-CpG-tools (count)	0.7782±0.0004	0.6056±0.0006	0.7187±0.0005	0.2112±0.0002
HG002-all	5	ONT	ccsmeth	ccsmeth (count)	0.826±0.0003	0.6823±0.0006	0.7652±0.0004	0.192±0.0002
HG002-all	5	ONT	ccsmeth	ccsmeth (count, delta_p=0.33)	0.8385±0.0003	0.7031±0.0005	0.7744±0.0003	0.1932±0.0002
HG002-all	5	ONT	primrose	pb-CpG-tools (model)	0.8107±0.0004	0.6573±0.0006	0.7509±0.0004	0.2303±0.0002
HG002-all	5	ONT	primrose	ccsmeth (model)	0.8471±0.0004	0.7176±0.0006	0.7957±0.0003	0.176±0.0002
HG002-all	5	ONT	ccsmeth	ccsmeth (model)	0.8808±0.0003	0.7758±0.0005	0.8321±0.0001	0.1583±0.0002
HG002-all	10	BS-seq	primrose	pb-CpG-tools (count)	0.836±0.0002	0.699±0.0003	0.7647±0.0002	0.1952±0.0001
HG002-all	10	BS-seq	ccsmeth	ccsmeth (count)	0.8685±0.0002	0.7543±0.0003	0.7921±0.0002	0.1768±0.0001
HG002-all	10	BS-seq	ccsmeth	ccsmeth (count, delta_p=0.33)	0.882±0.0002	0.7779±0.0003	0.8016±0.0002	0.169±0.0001
HG002-all	10	BS-seq	primrose	pb-CpG-tools (model)	0.8757±0.0001	0.7669±0.0002	0.8052±0.0002	0.1857±0.0001
HG002-all	10	BS-seq	primrose	ccsmeth (model)	0.8894±0.0002	0.791±0.0003	0.8375±0.0002	0.1633±0.0001
HG002-all	10	BS-seq	ccsmeth	ccsmeth (model)	0.9138±0.0002	0.8351±0.0003	0.8629±0.0002	0.1458±0.0001
HG002-all	10	ONT	primrose	pb-CpG-tools (count)	0.817±0.0002	0.6674±0.0004	0.755±0.0003	0.1919±0.0001
HG002-all	10	ONT	ccsmeth	ccsmeth (count)	0.8583±0.0002	0.7367±0.0004	0.7961±0.0003	0.1723±0.0001
HG002-all	10	ONT	ccsmeth	ccsmeth (count, delta_p=0.33)	0.8706±0.0003	0.7579±0.0004	0.8036±0.0002	0.1703±0.0001
HG002-all	10	ONT	primrose	pb-CpG-tools (model)	0.8523±0.0002	0.7265±0.0003	0.7868±0.0003	0.2017±0.0001
HG002-all	10	ONT	primrose	ccsmeth (model)	0.871±0.0002	0.7587±0.0004	0.8177±0.0003	0.1633±0.0001
HG002-all	10	ONT	ccsmeth	ccsmeth (model)	0.9008±0.0002	0.8115±0.0004	0.851±0.0002	0.1457±0.0001
HG002-all	15	BS-seq	primrose	pb-CpG-tools (count)	0.8649±0.0001	0.748±0.0001	0.7929±0.0001	0.1809±0
HG002-all	15	BS-seq	ccsmeth	ccsmeth (count)	0.891±0.0001	0.7939±0.0002	0.8154±0.0001	0.1626±0.0001
HG002-all	15	BS-seq	ccsmeth	ccsmeth (count, delta_p=0.33)	0.9038±0.0001	0.8169±0.0001	0.8246±0.0001	0.1521±0.0001
HG002-all	15	BS-seq	primrose	pb-CpG-tools (model)	0.9037±0	0.8167±0.0001	0.8341±0.0001	0.1612±0
HG002-all	15	BS-seq	primrose	ccsmeth (model)	0.9065±0.0001	0.8218±0.0001	0.8555±0.0001	0.1516±0
HG002-all	15	BS-seq	ccsmeth	ccsmeth (model)	0.9277±0	0.8605±0.0001	0.8784±0	0.1346±0
HG002-all	15	ONT	primrose	pb-CpG-tools (count)	0.8422±0.0001	0.7092±0.0002	0.7797±0.0001	0.1786±0.0001
HG002-all	15	ONT	ccsmeth	ccsmeth (count)	0.8785±0.0001	0.7718±0.0003	0.8175±0.0001	0.1588±0.0001
HG002-all	15	ONT	ccsmeth	ccsmeth (count, delta_p=0.33)	0.89±0.0001	0.7922±0.0002	0.8245±0.0001	0.1549±0.0001
HG002-all	15	ONT	primrose	pb-CpG-tools (model)	0.8765±0.0001	0.7682±0.0002	0.808±0.0002	0.1817±0.0001
HG002-all	15	ONT	primrose	ccsmeth (model)	0.8853±0.0001	0.7838±0.0002	0.8329±0.0001	0.1543±0.0001
HG002-all	15	ONT	ccsmeth	ccsmeth (model)	0.9125±0.0001	0.8327±0.0002	0.8639±0.0001	0.137±0.0001
HG002-all	20	BS-seq	primrose	pb-CpG-tools (count)	0.8825±0	0.7788±0.0001	0.8108±0.0001	0.1722±0
HG002-all	20	BS-seq	ccsmeth	ccsmeth (count)	0.9045±0	0.8181±0.0001	0.8301±0.0001	0.154±0
HG002-all	20	BS-seq	ccsmeth	ccsmeth (count, delta_p=0.33)	0.9165±0	0.84±0.0001	0.8394±0.0001	0.1418±0
HG002-all	20	BS-seq	primrose	pb-CpG-tools (model)	0.9195±0	0.8454±0.0001	0.8519±0.0001	0.1458±0
HG002-all	20	BS-seq	primrose	ccsmeth (model)	0.9172±0	0.8412±0.0001	0.8675±0.0001	0.1436±0
HG002-all	20	BS-seq	ccsmeth	ccsmeth (model)	0.936±0.0001	0.8762±0.0001	0.8883±0	0.1272±0.0001
HG002-all	20	ONT	primrose	pb-CpG-tools (count)	0.8579±0.0001	0.7361±0.0002	0.7957±0.0001	0.1704±0
HG002-all	20	ONT	ccsmeth	ccsmeth (count)	0.891±0.0001	0.7938±0.0002	0.8316±0.0001	0.1504±0.0001
HG002-all	20	ONT	ccsmeth	ccsmeth (count, delta_p=0.33)	0.9017±0.0001	0.8131±0.0002	0.8384±0.0001	0.1454±0.0001
HG002-all	20	ONT	primrose	pb-CpG-tools (model)	0.8903±0.0001	0.7926±0.0002	0.8215±0.0001	0.169±0.0001
HG002-all	20	ONT	primrose	ccsmeth (model)	0.8944±0.0001	0.8±0.0002	0.8434±0.0001	0.1482±0.0001
HG002-all	20	ONT	ccsmeth	ccsmeth (model)	0.9198±0.0001	0.8461±0.0001	0.8725±0.0001	0.1312±0
HG002-all	25	BS-seq	primrose	pb-CpG-tools (count)	0.894±0	0.7992±0.0001	0.8227±0.0001	0.1666±0
HG002-all	25	BS-seq	ccsmeth	ccsmeth (count)	0.9131±0	0.8338±0.0001	0.84±0.0001	0.1484±0
HG002-all	25	BS-seq	ccsmeth	ccsmeth (count, delta_p=0.33)	0.9246±0	0.8549±0.0001	0.8494±0.0001	0.1352±0
HG002-all	25	BS-seq	primrose	pb-CpG-tools (model)	0.9292±0	0.8634±0.0001	0.8645±0.0001	0.1358±0
HG002-all	25	BS-seq	primrose	ccsmeth (model)	0.9243±0	0.8543±0.0001	0.8758±0.0001	0.138±0
HG002-all	25	BS-seq	ccsmeth	ccsmeth (model)	0.9415±0.0001	0.8865±0.0001	0.8951±0.0001	0.122±0
HG002-all	25	ONT	primrose	pb-CpG-tools (count)	0.8686±0.0001	0.7545±0.0002	0.8069±0.0001	0.165±0.0001
HG002-all	25	ONT	ccsmeth	ccsmeth (count)	0.8993±0.0001	0.8088±0.0002	0.8413±0.0001	0.1448±0.0001
HG002-all	25	ONT	ccsmeth	ccsmeth (count, delta_p=0.33)	0.9095±0.0001	0.8272±0.0002	0.8483±0.0001	0.1391±0.0001
HG002-all	25	ONT	primrose	pb-CpG-tools (model)	0.8991±0.0001	0.8084±0.0002	0.8322±0.0001	0.1606±0.0001
HG002-all	25	ONT	primrose	ccsmeth (model)	0.9008±0.0001	0.8114±0.0002	0.8509±0.0001	0.1438±0.0001
HG002-all	25	ONT	ccsmeth	ccsmeth (model)	0.9248±0.0001	0.8552±0.0001	0.8785±0.0001	0.1271±0
HG002-all	30	BS-seq	primrose	pb-CpG-tools (count)	0.902±0	0.8136±0.0001	0.8312±0.0001	0.1628±0
HG002-all	30	BS-seq	ccsmeth	ccsmeth (count)	0.9191±0	0.8447±0.0001	0.847±0	0.1445±0
HG002-all	30	BS-seq	ccsmeth	ccsmeth (count, delta_p=0.33)	0.9301±0	0.8651±0	0.8566±0	0.1305±0
HG002-all	30	BS-seq	primrose	pb-CpG-tools (model)	0.9358±0	0.8757±0.0001	0.8743±0.0001	0.1289±0
HG002-all	30	BS-seq	primrose	ccsmeth (model)	0.9293±0	0.8636±0.0001	0.882±0.0001	0.1338±0
HG002-all	30	BS-seq	ccsmeth	ccsmeth (model)	0.9454±0	0.8937±0.0001	0.8999±0.0001	0.1183±0
HG002-all	30	ONT	primrose	pb-CpG-tools (count)	0.8762±0.0001	0.7677±0.0002	0.815±0.0001	0.1612±0
HG002-all	30	ONT	ccsmeth	ccsmeth (count)	0.9052±0.0001	0.8193±0.0001	0.8483±0.0001	0.1408±0
HG002-all	30	ONT	ccsmeth	ccsmeth (count, delta_p=0.33)	0.9149±0.0001	0.837±0.0001	0.8554±0.0001	0.1346±0.0001
HG002-all	30	ONT	primrose	pb-CpG-tools (model)	0.9052±0.0001	0.8194±0.0001	0.8411±0.0001	0.1547±0.0001
HG002-all	30	ONT	primrose	ccsmeth (model)	0.9054±0.0001	0.8197±0.0001	0.8564±0.0001	0.1405±0
HG002-all	30	ONT	ccsmeth	ccsmeth (model)	0.9283±0.0001	0.8617±0.0001	0.8827±0.0001	0.1241±0
HG002-all	35	BS-seq	primrose	pb-CpG-tools (count)	0.9078±0	0.824±0.0001	0.8375±0	0.16±0
HG002-all	35	BS-seq	ccsmeth	ccsmeth (count)	0.9234±0	0.8526±0	0.8522±0	0.1417±0
HG002-all	35	BS-seq	ccsmeth	ccsmeth (count, delta_p=0.33)	0.9341±0	0.8725±0	0.8619±0	0.1272±0
HG002-all	35	BS-seq	primrose	pb-CpG-tools (model)	0.9405±0	0.8846±0	0.882±0	0.1238±0
HG002-all	35	BS-seq	primrose	ccsmeth (model)	0.933±0	0.8705±0.0001	0.8866±0.0001	0.1307±0
HG002-all	35	BS-seq	ccsmeth	ccsmeth (model)	0.9481±0	0.899±0	0.9036±0.0001	0.1155±0
HG002-all	35	ONT	primrose	pb-CpG-tools (count)	0.8818±0.0001	0.7776±0.0001	0.821±0.0001	0.1583±0
HG002-all	35	ONT	ccsmeth	ccsmeth (count)	0.9095±0.0001	0.8271±0.0001	0.8536±0.0001	0.1379±0
HG002-all	35	ONT	ccsmeth	ccsmeth (count, delta_p=0.33)	0.9189±0.0001	0.8443±0.0001	0.8608±0.0001	0.1313±0.0001
HG002-all	35	ONT	primrose	pb-CpG-tools (model)	0.9097±0.0001	0.8276±0.0001	0.8483±0.0001	0.1505±0.0001
HG002-all	35	ONT	primrose	ccsmeth (model)	0.9088±0.0001	0.8259±0.0001	0.8606±0.0001	0.138±0
HG002-all	35	ONT	ccsmeth	ccsmeth (model)	0.9309±0.0001	0.8666±0.0001	0.886±0.0001	0.1219±0
HG002-all	40	BS-seq	primrose	pb-CpG-tools (count)	0.9121±0.0001	0.832±0.0001	0.8424±0.0001	0.1579±0
HG002-all	40	BS-seq	ccsmeth	ccsmeth (count)	0.9266±0	0.8586±0	0.8563±0	0.1396±0
HG002-all	40	BS-seq	ccsmeth	ccsmeth (count, delta_p=0.33)	0.937±0	0.878±0	0.8661±0	0.1246±0
HG002-all	40	BS-seq	primrose	pb-CpG-tools (model)	0.9441±0	0.8913±0	0.8878±0	0.12±0
HG002-all	40	BS-seq	primrose	ccsmeth (model)	0.9358±0	0.8758±0	0.8903±0.0001	0.1282±0
HG002-all	40	BS-seq	ccsmeth	ccsmeth (model)	0.9503±0	0.903±0	0.9064±0	0.1132±0
HG002-all	40	ONT	primrose	pb-CpG-tools (count)	0.8861±0.0001	0.7852±0.0001	0.8257±0.0001	0.1562±0
HG002-all	40	ONT	ccsmeth	ccsmeth (count)	0.9127±0.0001	0.833±0.0001	0.8577±0.0001	0.1357±0
HG002-all	40	ONT	ccsmeth	ccsmeth (count, delta_p=0.33)	0.9219±0	0.8498±0.0001	0.865±0.0001	0.1288±0
HG002-all	40	ONT	primrose	pb-CpG-tools (model)	0.9132±0	0.8339±0.0001	0.8539±0.0001	0.1473±0
HG002-all	40	ONT	primrose	ccsmeth (model)	0.9114±0	0.8307±0.0001	0.8639±0.0001	0.136±0
HG002-all	40	ONT	ccsmeth	ccsmeth (model)	0.9329±0	0.8703±0.0001	0.8885±0	0.1202±0
HG002-all	45	BS-seq	primrose	pb-CpG-tools (count)	0.9156±0	0.8383±0	0.8463±0	0.1562±0
HG002-all	45	BS-seq	ccsmeth	ccsmeth (count)	0.9291±0	0.8633±0	0.8594±0	0.1379±0
HG002-all	45	BS-seq	ccsmeth	ccsmeth (count, delta_p=0.33)	0.9393±0	0.8823±0	0.8694±0	0.1226±0
HG002-all	45	BS-seq	primrose	pb-CpG-tools (model)	0.9468±0	0.8964±0	0.8923±0	0.1171±0
HG002-all	45	BS-seq	primrose	ccsmeth (model)	0.9381±0	0.88±0	0.8932±0.0001	0.1262±0
HG002-all	45	BS-seq	ccsmeth	ccsmeth (model)	0.9519±0	0.9061±0	0.9086±0	0.1115±0
HG002-all	45	ONT	primrose	pb-CpG-tools (count)	0.8895±0	0.7912±0.0001	0.8295±0.0001	0.1545±0
HG002-all	45	ONT	ccsmeth	ccsmeth (count)	0.9153±0.0001	0.8378±0.0001	0.8609±0.0001	0.1339±0
HG002-all	45	ONT	ccsmeth	ccsmeth (count, delta_p=0.33)	0.9242±0	0.8542±0.0001	0.8683±0	0.1268±0
HG002-all	45	ONT	primrose	pb-CpG-tools (model)	0.9158±0	0.8387±0.0001	0.8582±0	0.1448±0
HG002-all	45	ONT	primrose	ccsmeth (model)	0.9135±0	0.8345±0.0001	0.8666±0	0.1344±0
HG002-all	45	ONT	ccsmeth	ccsmeth (model)	0.9345±0	0.8732±0.0001	0.8905±0	0.1188±0
HG002-all	50	BS-seq	primrose	pb-CpG-tools (count)	0.9183±0	0.8433±0	0.8494±0	0.1549±0
HG002-all	50	BS-seq	ccsmeth	ccsmeth (count)	0.9311±0	0.867±0	0.862±0	0.1366±0
HG002-all	50	BS-seq	ccsmeth	ccsmeth (count, delta_p=0.33)	0.9412±0	0.8858±0	0.8721±0	0.121±0
HG002-all	50	BS-seq	primrose	pb-CpG-tools (model)	0.9489±0	0.9005±0	0.8958±0	0.1147±0
HG002-all	50	BS-seq	primrose	ccsmeth (model)	0.9399±0	0.8834±0	0.8956±0.0001	0.1245±0
HG002-all	50	BS-seq	ccsmeth	ccsmeth (model)	0.9533±0	0.9087±0	0.9104±0	0.11±0
HG002-all	50	ONT	primrose	pb-CpG-tools (count)	0.8922±0	0.7961±0.0001	0.8325±0.0001	0.1531±0
HG002-all	50	ONT	ccsmeth	ccsmeth (count)	0.9174±0.0001	0.8416±0.0001	0.8635±0.0001	0.1325±0
HG002-all	50	ONT	ccsmeth	ccsmeth (count, delta_p=0.33)	0.9261±0	0.8576±0.0001	0.871±0.0001	0.1251±0
HG002-all	50	ONT	primrose	pb-CpG-tools (model)	0.9179±0	0.8425±0.0001	0.8616±0.0001	0.1428±0
HG002-all	50	ONT	primrose	ccsmeth (model)	0.9152±0	0.8377±0	0.8687±0	0.1331±0
HG002-all	50	ONT	ccsmeth	ccsmeth (model)	0.9357±0	0.8756±0.0001	0.8921±0	0.1176±0
HG002-all	55	BS-seq	primrose	pb-CpG-tools (count)	0.9206±0	0.8475±0	0.852±0	0.1538±0
HG002-all	55	BS-seq	ccsmeth	ccsmeth (count)	0.9328±0	0.8701±0	0.8642±0	0.1355±0
HG002-all	55	BS-seq	ccsmeth	ccsmeth (count, delta_p=0.33)	0.9427±0	0.8887±0	0.8743±0	0.1196±0
HG002-all	55	BS-seq	primrose	pb-CpG-tools (model)	0.9507±0	0.9038±0	0.8988±0	0.1127±0
HG002-all	55	BS-seq	primrose	ccsmeth (model)	0.9414±0	0.8862±0	0.8976±0	0.1231±0
HG002-all	55	BS-seq	ccsmeth	ccsmeth (model)	0.9544±0	0.9108±0	0.9119±0	0.1088±0
HG002-all	55	ONT	primrose	pb-CpG-tools (count)	0.8945±0	0.8001±0.0001	0.8351±0.0001	0.152±0
HG002-all	55	ONT	ccsmeth	ccsmeth (count)	0.9191±0	0.8447±0.0001	0.8658±0.0001	0.1313±0
HG002-all	55	ONT	ccsmeth	ccsmeth (count, delta_p=0.33)	0.9277±0	0.8606±0.0001	0.8733±0.0001	0.1238±0
HG002-all	55	ONT	primrose	pb-CpG-tools (model)	0.9196±0	0.8457±0.0001	0.8644±0.0001	0.1411±0
HG002-all	55	ONT	primrose	ccsmeth (model)	0.9167±0	0.8403±0	0.8705±0	0.132±0
HG002-all	55	ONT	ccsmeth	ccsmeth (model)	0.9368±0	0.8776±0.0001	0.8934±0	0.1167±0
HG002-all	60	BS-seq	primrose	pb-CpG-tools (count)	0.9225±0	0.8511±0	0.8542±0	0.1529±0
HG002-all	60	BS-seq	ccsmeth	ccsmeth (count)	0.9342±0	0.8727±0	0.866±0	0.1346±0
HG002-all	60	BS-seq	ccsmeth	ccsmeth (count, delta_p=0.33)	0.9439±0	0.891±0	0.8762±0	0.1185±0
HG002-all	60	BS-seq	primrose	pb-CpG-tools (model)	0.9521±0	0.9065±0	0.9012±0	0.111±0
HG002-all	60	BS-seq	primrose	ccsmeth (model)	0.9426±0	0.8886±0	0.8994±0	0.1219±0
HG002-all	60	BS-seq	ccsmeth	ccsmeth (model)	0.9553±0	0.9126±0	0.9132±0	0.1078±0
HG002-all	60	ONT	primrose	pb-CpG-tools (count)	0.8964±0	0.8035±0	0.8372±0	0.1511±0
HG002-all	60	ONT	ccsmeth	ccsmeth (count)	0.9205±0	0.8474±0.0001	0.8676±0	0.1303±0
HG002-all	60	ONT	ccsmeth	ccsmeth (count, delta_p=0.33)	0.929±0	0.863±0.0001	0.8753±0.0001	0.1226±0
HG002-all	60	ONT	primrose	pb-CpG-tools (model)	0.921±0	0.8483±0.0001	0.8667±0.0001	0.1398±0
HG002-all	60	ONT	primrose	ccsmeth (model)	0.9178±0	0.8424±0	0.8721±0	0.1311±0
HG002-all	60	ONT	ccsmeth	ccsmeth (model)	0.9377±0	0.8792±0.0001	0.8945±0	0.1158±0
HG002-all	65	BS-seq	primrose	pb-CpG-tools (count)	0.9241±0	0.854±0	0.8561±0	0.1521±0
HG002-all	65	BS-seq	ccsmeth	ccsmeth (count)	0.9353±0	0.8749±0	0.8675±0	0.1338±0
HG002-all	65	BS-seq	ccsmeth	ccsmeth (count, delta_p=0.33)	0.945±0	0.893±0	0.8778±0	0.1176±0
HG002-all	65	BS-seq	primrose	pb-CpG-tools (model)	0.9533±0	0.9088±0	0.9033±0	0.1096±0
HG002-all	65	BS-seq	primrose	ccsmeth (model)	0.9437±0	0.8906±0	0.9008±0	0.1209±0
HG002-all	65	BS-seq	ccsmeth	ccsmeth (model)	0.9561±0	0.914±0	0.9143±0	0.1069±0
HG002-all	65	ONT	primrose	pb-CpG-tools (count)	0.898±0	0.8064±0	0.839±0	0.1503±0
HG002-all	65	ONT	ccsmeth	ccsmeth (count)	0.9217±0	0.8496±0	0.8692±0	0.1294±0
HG002-all	65	ONT	ccsmeth	ccsmeth (count, delta_p=0.33)	0.9301±0	0.865±0	0.8769±0	0.1217±0
HG002-all	65	ONT	primrose	pb-CpG-tools (model)	0.9222±0	0.8505±0	0.8687±0	0.1386±0
HG002-all	65	ONT	primrose	ccsmeth (model)	0.9188±0	0.8443±0	0.8734±0	0.1304±0
HG002-all	65	ONT	ccsmeth	ccsmeth (model)	0.9384±0	0.8806±0	0.8955±0	0.1152±0
HG002-all	70	BS-seq	primrose	pb-CpG-tools (count)	0.9255±0	0.8566±0	0.8577±0	0.1514±0
HG002-all	70	BS-seq	ccsmeth	ccsmeth (count)	0.9363±0	0.8767±0	0.8688±0	0.1331±0
HG002-all	70	BS-seq	ccsmeth	ccsmeth (count, delta_p=0.33)	0.9459±0	0.8947±0	0.8792±0	0.1168±0
HG002-all	70	BS-seq	primrose	pb-CpG-tools (model)	0.9543±0	0.9108±0	0.905±0	0.1084±0
HG002-all	70	BS-seq	primrose	ccsmeth (model)	0.9446±0	0.8923±0	0.9021±0	0.12±0
HG002-all	70	BS-seq	ccsmeth	ccsmeth (model)	0.9567±0	0.9153±0	0.9152±0	0.1062±0
HG002-all	70	ONT	primrose	pb-CpG-tools (count)	0.8994±0	0.8089±0	0.8407±0	0.1496±0
HG002-all	70	ONT	ccsmeth	ccsmeth (count)	0.9228±0	0.8515±0	0.8706±0	0.1287±0
HG002-all	70	ONT	ccsmeth	ccsmeth (count, delta_p=0.33)	0.931±0	0.8668±0	0.8784±0	0.1209±0
HG002-all	70	ONT	primrose	pb-CpG-tools (model)	0.9232±0	0.8523±0	0.8705±0	0.1376±0
HG002-all	70	ONT	primrose	ccsmeth (model)	0.9197±0	0.8459±0	0.8745±0	0.1297±0
HG002-all	70	ONT	ccsmeth	ccsmeth (model)	0.9391±0	0.8818±0	0.8963±0	0.1146±0
HG002-all	71	BS-seq	primrose	pb-CpG-tools (count)	0.9262	0.8579	0.8586	0.1511
HG002-all	71	BS-seq	ccsmeth	ccsmeth (count)	0.9368	0.8777	0.8695	0.1328
HG002-all	71	BS-seq	ccsmeth	ccsmeth (count, delta_p=0.33)	0.9464	0.8956	0.8799	0.1164
HG002-all	71	BS-seq	primrose	pb-CpG-tools (model)	0.9549	0.9118	0.9059	0.1078
HG002-all	71	BS-seq	primrose	ccsmeth (model)	0.9451	0.8932	0.9027	0.1196
HG002-all	71	BS-seq	ccsmeth	ccsmeth (model)	0.9571	0.916	0.9157	0.1058
HG002-all	71	ONT	primrose	pb-CpG-tools (count)	0.9001	0.8102	0.8415	0.1492
HG002-all	71	ONT	ccsmeth	ccsmeth (count)	0.9233	0.8525	0.8713	0.1283
HG002-all	71	ONT	ccsmeth	ccsmeth (count, delta_p=0.33)	0.9315	0.8677	0.8792	0.1205
HG002-all	71	ONT	primrose	pb-CpG-tools (model)	0.9238	0.8533	0.8714	0.1372
HG002-all	71	ONT	primrose	ccsmeth (model)	0.9202	0.8467	0.8751	0.1293
HG002-all	71	ONT	ccsmeth	ccsmeth (model)	0.9394	0.8825	0.8968	0.1143
