# Supplementary material for: DNA 5-methylcytosine detection and methylation phasing using PacBio circular consensus sequencing
Source: Nat Commun. 2023 Jul 8;14:4054. doi: 10.1038/s41467-023-39784-9 (PMC10329642; doi:10.1038/s41467-023-39784-9)
Supplement: Supplementary file 6 — Source Data [file 41467_2023_39784_MOESM6_ESM.xlsx]

## Sheet: Fig. 2a
Fig. 2a
dataset	method	accuracy	sensitivity	specificity	AUC
M01&W01	HK model	0.8696	0.8443	0.895	0.944
M01&W01	ccsmeth	0.9232	0.9326	0.9137	0.9767
M02&W02	HK model	0.8346	0.8152	0.8541	0.9156
M02&W02	ccsmeth	0.8788	0.8744	0.8833	0.9496
M03&W03	HK model	0.8395	0.7839	0.8951	0.9202
M03&W03	ccsmeth	0.8765	0.8541	0.8988	0.9465

## Sheet: Fig. 2b
Fig. 2b
dataset	method	accuracy	sensitivity	specificity	AUC
NA12898-pcr/M.SssI	primrose	0.8432	0.853	0.8333	0.923
NA12898-pcr/M.SssI	ccsmeth	0.8721	0.8678	0.8765	0.9472
HG002-15Kb	primrose	0.859	0.8695	0.8485	0.935
HG002-15Kb	ccsmeth	0.9062	0.8903	0.922	0.9682
HG002-20Kb	primrose	0.8408	0.8476	0.834	0.9131
HG002-20Kb	ccsmeth	0.8974	0.887	0.9078	0.963
HG002-24Kb	primrose	0.833	0.8483	0.8177	0.9137
HG002-24Kb	ccsmeth	0.8874	0.8749	0.9	0.9572
SD0651_P1-15Kb	primrose	0.8304	0.8251	0.8357	0.8998
SD0651_P1-15Kb	ccsmeth	0.8749	0.8621	0.8878	0.9464

## Sheet: Fig.3a
Fig. 3a
dataset	coverage	cmp	method	mode	pearson
HG002-15kb	5	BS-seq	primrose	count	0.8145
HG002-15kb	5	BS-seq	ccsmeth	count	0.8478
HG002-15kb	5	BS-seq	ccsmeth	count33	0.8605
HG002-15kb	5	BS-seq	primrose	model	0.8449
HG002-15kb	5	BS-seq	ccsmeth	model	0.8993
HG002-15kb	10	BS-seq	primrose	count	0.853
HG002-15kb	10	BS-seq	ccsmeth	count	0.8798
HG002-15kb	10	BS-seq	ccsmeth	count33	0.8919
HG002-15kb	10	BS-seq	primrose	model	0.8864
HG002-15kb	10	BS-seq	ccsmeth	model	0.9198
HG002-15kb	15	BS-seq	primrose	count	0.8793
HG002-15kb	15	BS-seq	ccsmeth	count	0.9008
HG002-15kb	15	BS-seq	ccsmeth	count33	0.9121
HG002-15kb	15	BS-seq	primrose	model	0.9122
HG002-15kb	15	BS-seq	ccsmeth	model	0.9326
HG002-15kb	20	BS-seq	primrose	count	0.8953
HG002-15kb	20	BS-seq	ccsmeth	count	0.9133
HG002-15kb	20	BS-seq	ccsmeth	count33	0.9238
HG002-15kb	20	BS-seq	primrose	model	0.9265
HG002-15kb	20	BS-seq	ccsmeth	model	0.9403
HG002-15kb	25	BS-seq	primrose	count	0.9056
HG002-15kb	25	BS-seq	ccsmeth	count	0.9213
HG002-15kb	25	BS-seq	ccsmeth	count33	0.9313
HG002-15kb	25	BS-seq	primrose	model	0.9354
HG002-15kb	25	BS-seq	ccsmeth	model	0.9453
HG002-24kb	5	BS-seq	primrose	count	0.7818
HG002-24kb	5	BS-seq	ccsmeth	count	0.8249
HG002-24kb	5	BS-seq	ccsmeth	count33	0.8395
HG002-24kb	5	BS-seq	primrose	model	0.8247
HG002-24kb	5	BS-seq	ccsmeth	model	0.8864
HG002-24kb	10	BS-seq	primrose	count	0.8246
HG002-24kb	10	BS-seq	ccsmeth	count	0.8605
HG002-24kb	10	BS-seq	ccsmeth	count33	0.8753
HG002-24kb	10	BS-seq	primrose	model	0.8696
HG002-24kb	10	BS-seq	ccsmeth	model	0.9087
HG002-24kb	15	BS-seq	primrose	count	0.8545
HG002-24kb	15	BS-seq	ccsmeth	count	0.8841
HG002-24kb	15	BS-seq	ccsmeth	count33	0.8984
HG002-24kb	15	BS-seq	primrose	model	0.8983
HG002-24kb	15	BS-seq	ccsmeth	model	0.923
HG002-24kb	20	BS-seq	primrose	count	0.8729
HG002-24kb	20	BS-seq	ccsmeth	count	0.8985
HG002-24kb	20	BS-seq	ccsmeth	count33	0.9121
HG002-24kb	20	BS-seq	primrose	model	0.9148
HG002-24kb	20	BS-seq	ccsmeth	model	0.9318
HG002-24kb	25	BS-seq	primrose	count	0.8851
HG002-24kb	25	BS-seq	ccsmeth	count	0.9078
HG002-24kb	25	BS-seq	ccsmeth	count33	0.9208
HG002-24kb	25	BS-seq	primrose	model	0.925
HG002-24kb	25	BS-seq	ccsmeth	model	0.9376
HG002-20kb	5	BS-seq	primrose	count	0.78
HG002-20kb	5	BS-seq	ccsmeth	count	0.8253
HG002-20kb	5	BS-seq	ccsmeth	count33	0.8378
HG002-20kb	5	BS-seq	primrose	model	0.8165
HG002-20kb	5	BS-seq	ccsmeth	model	0.8842
HG002-20kb	10	BS-seq	primrose	count	0.8247
HG002-20kb	10	BS-seq	ccsmeth	count	0.8606
HG002-20kb	10	BS-seq	ccsmeth	count33	0.8733
HG002-20kb	10	BS-seq	primrose	model	0.8653
HG002-20kb	10	BS-seq	ccsmeth	model	0.9083
HG002-20kb	15	BS-seq	primrose	count	0.8549
HG002-20kb	15	BS-seq	ccsmeth	count	0.8829
HG002-20kb	15	BS-seq	ccsmeth	count33	0.895
HG002-20kb	15	BS-seq	primrose	model	0.8947
HG002-20kb	15	BS-seq	ccsmeth	model	0.9224

## Sheet: Fig. 3b
Fig. 3b
dataset	coverage	cmp	method	mode	pearson
HG002-15kb	5	ONT	primrose	count	0.798
HG002-15kb	5	ONT	ccsmeth	count	0.8388
HG002-15kb	5	ONT	ccsmeth	count33	0.8505
HG002-15kb	5	ONT	primrose	model	0.8248
HG002-15kb	5	ONT	ccsmeth	model	0.8881
HG002-15kb	10	ONT	primrose	count	0.8331
HG002-15kb	10	ONT	ccsmeth	count	0.8685
HG002-15kb	10	ONT	ccsmeth	count33	0.8795
HG002-15kb	10	ONT	primrose	model	0.8629
HG002-15kb	10	ONT	ccsmeth	model	0.9062
HG002-15kb	15	ONT	primrose	count	0.8557
HG002-15kb	15	ONT	ccsmeth	count	0.887
HG002-15kb	15	ONT	ccsmeth	count33	0.8971
HG002-15kb	15	ONT	primrose	model	0.8847
HG002-15kb	15	ONT	ccsmeth	model	0.9168
HG002-15kb	20	ONT	primrose	count	0.8698
HG002-15kb	20	ONT	ccsmeth	count	0.8984
HG002-15kb	20	ONT	ccsmeth	count33	0.9077
HG002-15kb	20	ONT	primrose	model	0.897
HG002-15kb	20	ONT	ccsmeth	model	0.9233
HG002-15kb	25	ONT	primrose	count	0.8794
HG002-15kb	25	ONT	ccsmeth	count	0.906
HG002-15kb	25	ONT	ccsmeth	count33	0.9149
HG002-15kb	25	ONT	primrose	model	0.9049
HG002-15kb	25	ONT	ccsmeth	model	0.9278
HG002-24kb	5	ONT	primrose	count	0.766
HG002-24kb	5	ONT	ccsmeth	count	0.8165
HG002-24kb	5	ONT	ccsmeth	count33	0.8299
HG002-24kb	5	ONT	primrose	model	0.8042
HG002-24kb	5	ONT	ccsmeth	model	0.8752
HG002-24kb	10	ONT	primrose	count	0.8058
HG002-24kb	10	ONT	ccsmeth	count	0.8501
HG002-24kb	10	ONT	ccsmeth	count33	0.8635
HG002-24kb	10	ONT	primrose	model	0.8462
HG002-24kb	10	ONT	ccsmeth	model	0.8952
HG002-24kb	15	ONT	primrose	count	0.8324
HG002-24kb	15	ONT	ccsmeth	count	0.8717
HG002-24kb	15	ONT	ccsmeth	count33	0.8846
HG002-24kb	15	ONT	primrose	model	0.8715
HG002-24kb	15	ONT	ccsmeth	model	0.9076
HG002-24kb	20	ONT	primrose	count	0.8492
HG002-24kb	20	ONT	ccsmeth	count	0.8852
HG002-24kb	20	ONT	ccsmeth	count33	0.8973
HG002-24kb	20	ONT	primrose	model	0.8862
HG002-24kb	20	ONT	ccsmeth	model	0.9154
HG002-24kb	25	ONT	primrose	count	0.8605
HG002-24kb	25	ONT	ccsmeth	count	0.8942
HG002-24kb	25	ONT	ccsmeth	count33	0.9057
HG002-24kb	25	ONT	primrose	model	0.8955
HG002-24kb	25	ONT	ccsmeth	model	0.9207
HG002-20kb	5	ONT	primrose	count	0.7647
HG002-20kb	5	ONT	ccsmeth	count	0.8192
HG002-20kb	5	ONT	ccsmeth	count33	0.8306
HG002-20kb	5	ONT	primrose	model	0.7967
HG002-20kb	5	ONT	ccsmeth	model	0.8749
HG002-20kb	10	ONT	primrose	count	0.8061
HG002-20kb	10	ONT	ccsmeth	count	0.8522
HG002-20kb	10	ONT	ccsmeth	count33	0.8635
HG002-20kb	10	ONT	primrose	model	0.8422
HG002-20kb	10	ONT	ccsmeth	model	0.8967
HG002-20kb	15	ONT	primrose	count	0.8327
HG002-20kb	15	ONT	ccsmeth	count	0.8723
HG002-20kb	15	ONT	ccsmeth	count33	0.883
HG002-20kb	15	ONT	primrose	model	0.8679
HG002-20kb	15	ONT	ccsmeth	model	0.9087

## Sheet: Fig. 3c
Fig. 3c
dataset	coverage	cmp	method	mode	pearson
SD0651_P1-15kb	5	BS-seq	primrose	count	0.667
SD0651_P1-15kb	5	BS-seq	ccsmeth	count	0.716
SD0651_P1-15kb	5	BS-seq	ccsmeth	count33	0.7367
SD0651_P1-15kb	5	BS-seq	primrose	model	0.7738
SD0651_P1-15kb	5	BS-seq	ccsmeth	model	0.8233
SD0651_P1-15kb	10	BS-seq	primrose	count	0.7218
SD0651_P1-15kb	10	BS-seq	ccsmeth	count	0.7633
SD0651_P1-15kb	10	BS-seq	ccsmeth	count33	0.7849
SD0651_P1-15kb	10	BS-seq	primrose	model	0.8213
SD0651_P1-15kb	10	BS-seq	ccsmeth	model	0.8506
SD0651_P1-15kb	15	BS-seq	primrose	count	0.7598
SD0651_P1-15kb	15	BS-seq	ccsmeth	count	0.794
SD0651_P1-15kb	15	BS-seq	ccsmeth	count33	0.815
SD0651_P1-15kb	15	BS-seq	primrose	model	0.8501
SD0651_P1-15kb	15	BS-seq	ccsmeth	model	0.8653

## Sheet: Fig. 3d
Fig. 3d
dataset	coverage	cmp	method	mode	pearson
CHM13-20kb	5	ONT	primrose	count	0.7941
CHM13-20kb	5	ONT	ccsmeth	count	0.8359
CHM13-20kb	5	ONT	ccsmeth	count33	0.849
CHM13-20kb	5	ONT	primrose	model	0.8332
CHM13-20kb	5	ONT	ccsmeth	model	0.8989
CHM13-20kb	10	ONT	primrose	count	0.8357
CHM13-20kb	10	ONT	ccsmeth	count	0.8692
CHM13-20kb	10	ONT	ccsmeth	count33	0.8816
CHM13-20kb	10	ONT	primrose	model	0.8787
CHM13-20kb	10	ONT	ccsmeth	model	0.9181
CHM13-20kb	15	ONT	primrose	count	0.8639
CHM13-20kb	15	ONT	ccsmeth	count	0.8911
CHM13-20kb	15	ONT	ccsmeth	count33	0.9024
CHM13-20kb	15	ONT	primrose	model	0.905
CHM13-20kb	15	ONT	ccsmeth	model	0.9299

## Sheet: Fig. 4b
Fig. 4b
name	status	chrom	start	end	total_cg	hp1_cg	hp1_rmet	hp2_cg	hp2_rmet
PTCHD2	other	chr1	11044370	11044544	120	19	0.301804	19	0.263158
ECE1,LOC100506801	other	chr1	21120031	21120143	57	4	0.0225	4	0.015
ZBTB8B	other	chr1	32329102	32329320	131	9	0.702432	9	0.377727
BMP8A	other	chr1	39384177	39384444	162	18	0.213273	18	0.732222
PPIEL	well-characterized	chr1	39427318	39428246	499	39	0.809749	39	0.918892
C1orf141	other	chr1	67012257	67012517	149	17	0.0382353	17	0.0482353
DIRAS3_Ex2	well-characterized	chr1	67924206	67925264	550	41	0.359198	41	0.774759
DIRAS3	well-characterized	chr1	67927207	67929467	1134	89	0.0870986	89	0.851808
ASTN1	other	chr1	176387296	176387476	113	14	0.797857	14	0.88157
OBSCN	other	chr1	227504793	227504903	68	8	0.950131	8	0.89125
BTBD7P1	other	chr10	13172944	13173273	213	26	0.879439	26	0.0580769
PTCHD3	well-characterized	chr10	27443798	27444709	600	64	0.541211	64	0.80279
ANKRD2	other	chr10	98458604	98458947	221	0	0	0	0
INPP5F	well-characterized	chr10	120716003	120716796	481	63	0.344094	63	0.927619
YBX2P1	other	chr10	124869055	124869380	213	31	0.0612903	31	0.185484
H19	well-characterized	chr11	2085259	2091234	3559	249	0.832914	249	0.111678
IGF2_DMR2	well-characterized	chr11	2220414	2221535	728	62	0.512371	62	0.040625
IGF2_DMR0	well-characterized	chr11	2233014	2236188	1966	81	0.526008	81	0.13461
KvDMR1	well-characterized	chr11	2787890	2790367	1639	195	0.0162914	195	0.874829
RBMXL2	well-characterized	chr11	7147542	7148118	357	0	0	0	0
OPCML-1	other	chr11	132831291	132831483	109	9	0.884333	9	0.896667
OPCML-2	other	chr11	133121414	133122305	587	44	0.544889	44	0.720956
RP11-283I3.2,SLC6A12	other	chr12	200351	201073	521	84	0.118832	84	0.241747
PARP11	other	chr12	3845430	3845920	359	68	0.0394864	68	0.0561765
CD27,LOC678655	other	chr12	6454803	6455271	230	9	0.0499078	9	0.024441
H2AFJ	other	chr12	14651159	14651402	136	12	0.0183333	12	0.188428
AC024940.1	other	chr12	30992265	30997274	3441	278	0.671457	278	0.0708983
ELK3	other	chr12	96198127	96198449	133	6	0.388146	6	0.463333
PIWIL1	other	chr12	130374845	130375163	234	0	0	0	0
GJA3	other	chr13	19317211	19317685	249	24	0.0175116	24	0.855707
RB1	well-characterized	chr13	47537902	47541943	2395	225	0.15753	225	0.944975
LPAR6,RB1	other	chr13	47630529	47633749	1090	29	0.289048	29	0.906574
TARDBPP2	well-characterized	chr13	59487091	59488917	858	38	0.129413	38	0.778301
UBAC2	other	chr13	98425642	98426046	208	17	0.889369	17	0.930485
NALCN-AS1	other	chr13	100190731	100191002	195	21	0.0728571	21	0.764286
NPAS3	well-characterized	chr14	27997060	27998007	669	116	0.384899	116	0.13943
PTGDR	other	chr14	46476152	46476528	179	17	0.0627052	17	0.831571
DLK1	well-characterized	chr14	94961427	94961490	37	7	0.841429	7	0.377143
IG-DMR-1	well-characterized	chr14	95043978	95044781	396	18	0.680279	18	0.333512
IG-DMR-2	well-characterized	chr14	95044919	95045664	371	16	0.8325	16	0.670174
MEG3	well-characterized	chr14	95058855	95062529	2203	192	0.879718	192	0.129599
MEG8-2,SNHG23	other	chr14	95135834	95136700	462	26	0.16271	26	0.2083
MEG8-1	well-characterized	chr14	95139591	95140514	593	49	0.080904	49	0.665791
IGHV3-37	other	chr14	100719510	100719614	76	0	0	9	0.666667
MIR4508,MKRN3	well-characterized	chr15	21296256	21301762	2392	108	0.72142	108	0.596978
MKRN3-1	other	chr15	21341062	21343880	1249	13	0.250586	13	0.361019
MKRN3-2	other	chr15	21363464	21363638	95	9	0.651111	9	0.440362
MKRN3-3	other	chr15	21368503	21368715	126	7	0.692857	7	0.801429
MAGEL2-1	other	chr15	21377299	21377524	117	5	0.344624	5	0.0460484
MAGEL2-2	well-characterized	chr15	21381510	21383303	1008	62	0.816015	62	0.167316
NDN	well-characterized	chr15	21420762	21422619	1082	116	0.732842	116	0.205654
RNU6-741P-1	other	chr15	21532265	21532875	332	21	0.172007	21	0.542278
RNU6-741P-2	other	chr15	21563910	21564305	199	5	0.489368	5	0.595344
RP11-484P15.1-1	other	chr15	21589212	21590074	443	8	0.0323077	8	0.156743
RP11-484P15.1-2	well-characterized	chr15	21593251	21595724	1241	54	0.392783	54	0.62353
RP11-484P15.1-3	well-characterized	chr15	21603570	21604336	375	34	0.1592	34	0.56932
RP11-484P15.1-4	well-characterized	chr15	21611867	21612818	529	36	0.161617	36	0.250558
RP11-484P15.1-5	other	chr15	21617488	21617845	168	10	0.481	10	0.471
PWRN4-1	well-characterized	chr15	21631889	21632271	249	22	0.200126	22	0.841829
RP11-484P15.1-6	other	chr15	21648478	21650220	646	10	0.320833	10	0.334269
RP11-484P15.1-7	other	chr15	21674147	21675281	466	11	0.253606	11	0.350092
PWRN4-2	other	chr15	21743102	21743985	293	6	0.360437	6	0.146927
PWRN4-3	other	chr15	21763297	21763709	172	4	0.331008	4	0.302706
PWRN4-4	other	chr15	21784164	21785579	482	11	0.578906	11	0.258744
SNRPN_intragenic_CpG32	well-characterized	chr15	21835134	21836136	591	45	0.25515	45	0.372138
PWRN2-1	other	chr15	21890432	21891180	312	7	0.328239	7	0.436478
PWRN2-2	other	chr15	21897209	21897954	311	7	0.323846	7	0.360369
PWRN2-3	other	chr15	21908292	21909250	339	8	0.349275	8	0.15125
RP11-580I1.2	other	chr15	22008923	22009869	354	9	0.296057	9	0.351843
SNRPN_intragenic_CpG29	well-characterized	chr15	22160837	22161837	548	44	0.551364	44	0.340072
SNRPN_intragenic_CpG30	well-characterized	chr15	22211722	22212175	252	30	0.0379882	30	0.517266
PWRN1-1	other	chr15	22286953	22287738	351	10	0.296119	10	0.214601
PWRN1-2	other	chr15	22310237	22311050	300	7	0.344286	7	0.361436
PWRN1-3	other	chr15	22312618	22313135	204	6	0.336904	6	0.0483333
SNRPN_intragenic_CpG40	well-characterized	chr15	22509256	22510374	555	69	0.0434783	69	0.440435
SNRPN-1	well-characterized	chr15	22560069	22561411	521	21	0.504829	21	0.272196
SNRPN-2	well-characterized	chr15	22584385	22585283	471	59	0.474068	59	0.156
SNRPN-3	well-characterized	chr15	22593079	22593134	35	5	0.572	5	0.462
SNRPN-4	well-characterized	chr15	22614485	22615378	420	45	0.726534	45	0.180784
AC090602.2,SNRPN	other	chr15	22647266	22647904	289	7	0.277137	7	0.258013
SNURF	well-characterized	chr15	22688234	22693495	2403	144	0.79052	144	0.169229
PWAR5,PWARSN,SNORD107	well-characterized	chr15	22693914	22721806	10956	270	0.584192	270	0.943261
RP11-701H24.9,SNHG14	well-characterized	chr15	22723498	22734858	3823	73	0.468893	73	0.963168
SNHG14-1	well-characterized	chr15	22739217	22741959	927	23	0.584882	23	0.962125
SNHG14-2	well-characterized	chr15	22775157	22776221	374	8	0.423145	8	0.91625
SNHG14-5,SNORD116Cluster	well-characterized	chr15	22785084	22792606	3804	118	0.620522	118	0.891659
SNORD116Cluster-1	well-characterized	chr15	22792926	22793910	531	27	0.667726	27	0.90904
SNHG14-3	well-characterized	chr15	22796137	22797928	978	41	0.704023	41	0.943477
SNORD116Cluster-2	well-characterized	chr15	22810369	22823458	6387	147	0.401426	147	0.869641
SNORD116Cluster-3	well-characterized	chr15	22823654	22837398	6109	157	0.459966	157	0.886948
SNHG14-4	other	chr15	22877695	22880669	1105	16	0.200037	16	0.335822
SNORD115Cluster	well-characterized	chr15	22917914	22920700	1649	49	0.581354	49	0.570033
AC022613.1	other	chr15	27466585	27466749	122	16	0.25375	16	0.66125
SORD	well-characterized	chr15	42830610	42830766	97	12	0.0441667	12	0.035
AP4E1	other	chr15	48716873	48717145	144	18	0.751724	18	0.758986
MIR6085	other	chr15	60148414	60148894	259	18	0.0478554	18	0.0689694
CFAP161	other	chr15	78982358	78982976	350	43	0.0839535	43	0.739888
IGF1R	well-characterized	chr15	96629415	96630792	675	55	0.0175095	55	0.794135
PRR25-1	well-characterized	chr16	811704	812639	600	71	0.0648317	71	0.656247
PRR25-2	well-characterized	chr16	812744	813047	176	29	0.0152071	29	0.808096
PRR25-3	well-characterized	chr16	821900	822861	613	71	0.20191	71	0.831133
MEFV	other	chr16	3281461	3281826	272	33	0.697352	33	0.104848
TIGD7	other	chr16	3322511	3322654	105	19	0.636704	19	0.809633
MTRNR2L4	well-characterized	chr16	3391703	3392346	346	38	0.0966801	38	0.0293638
LA16c-306E5.2-1	other	chr16	3441035	3441528	315	26	0.418071	26	0.520385
ZNF597	well-characterized	chr16	3458714	3459650	496	37	0.290357	37	0.95054
LA16c-306E5.2-2,ZNF597	other	chr16	3462184	3463191	397	7	0.299091	7	0.771932
NAA60,ZNF597	well-characterized	chr16	3470097	3472038	1000	77	0.756084	77	0.0545328
C17orf107,CHRNE	well-characterized	chr17	4790606	4792345	1127	129	0.398376	129	0.0600394
RP11-767C4.1	other	chr18	47858673	47859226	312	22	0.485	22	0.409091
NFE2L3P1	other	chr18	60172271	60172582	227	41	0.473415	41	0.833659
AC068473.4	well-characterized	chr18	79873008	79873830	635	82	0.701998	82	0.168562
ADNP2,PARD6G-AS1	well-characterized	chr18	80423625	80425712	1147	98	0.0973745	98	0.474
MIR7-3HG	other	chr19	4770231	4771096	490	55	0.717284	55	0.412124
DDA1	other	chr19	17458059	17459138	716	64	0.0473437	64	0.767055
ZNF714	other	chr19	21220736	21221486	439	37	0.931897	37	0.0181081
AC092296.3	other	chr19	39096790	39096912	89	19	0.250361	19	0.719701
AC067969.1,RYR1	other	chr19	41329684	41330758	651	51	0.779351	51	0.49562
RYR1	well-characterized	chr19	41345884	41346651	423	25	0.585185	25	0.66499
ZNF331-1	well-characterized	chr19	56616850	56618552	1097	124	0.0707474	124	0.892746
ZNF331-2	well-characterized	chr19	56632968	56634772	1089	107	0.0894106	107	0.824972
PEG3	well-characterized	chr19	59932193	59936971	2802	218	0.875491	218	0.125535
MIMT1	other	chr19	59959876	59960104	142	19	0.875789	19	0.701295
ZSCAN1	other	chr19	61152004	61152621	358	25	0.434847	25	0.222146
AC007391.3	other	chr2	37542728	37543329	289	26	0.870758	26	0.789978
MAP4K3	other	chr2	39252404	39252862	321	53	0.912075	53	0.908182
AC097374.2,TEKT4	other	chr2	95377831	95378577	495	55	0.176909	55	0.376071
LOC151121	other	chr2	130015734	130016047	214	37	0.869198	37	0.816211
FAR2P4,KLF2P4,PLEKHB2	other	chr2	131734853	131735206	247	31	0.277419	31	0.77372
C2orf27B	other	chr2	132265092	132265797	523	91	0.247033	91	0.624066
ZDBF2-1	well-characterized	chr2	206731612	206750714	8722	391	0.752528	391	0.184784
ZDBF2-2	well-characterized	chr2	206751349	206755459	1817	69	0.861236	69	0.442001
ZDBF2-3	other	chr2	206758117	206759140	369	15	0.315367	15	0.271322
MEAF6P1	other	chr2	209688185	209689718	818	65	0.758522	65	0.757001
ECEL1P3	well-characterized	chr2	232838377	232838828	297	34	0.226491	34	0.250882
HM13,MCTS2P	well-characterized	chr20	33270910	33272354	707	53	0.152813	53	0.955958
ACTL10,NECAB3	other	chr20	35394117	35394664	379	50	0.0208766	50	0.9188
BLCAP,NNAT	well-characterized	chr20	39244297	39246355	1102	136	0.268192	136	0.932547
L3MBTL	well-characterized	chr20	45246628	45248663	1300	0	0	0	0
RP1-66N13.1	well-characterized	chr20	50153200	50154034	513	44	0.810979	44	0.538028
GNAS-1	well-characterized	chr20	60619350	60626697	3881	0	0	0	0
GNAS-2,GNAS-AS1	other	chr20	60629353	60629813	210	0	0	0	0
GNAS-AS1,NESP-AS	well-characterized	chr20	60633516	60636097	1569	0	0	0	0
GNAS_XL	well-characterized	chr20	60636969	60639710	1740	0	0	0	0
GNAS_Ex1A	well-characterized	chr20	60671085	60673270	1401	201	0.945364	201	0.0247028
RP11-164D18.2	other	chr20	61310202	61310679	307	24	0.756726	24	0.70375
AL096828.3	other	chr20	65030021	65030481	292	16	0.023125	16	0.5375
UCKL1	well-characterized	chr20	65758266	65759319	752	95	0.284509	95	0.834316
LIPI	other	chr21	12407958	12408119	121	21	0.948107	21	0.897143
WRB	well-characterized	chr21	37770066	37770936	525	46	0.471272	46	0.91587
PRMT2	well-characterized	chr21	45047466	45048126	349	47	0.172315	47	0.915041
SLC5A1	other	chr22	32507282	32507589	191	21	0.601962	21	0.0690476
NHP2L1	well-characterized	chr22	42160534	42161845	668	67	0.956603	67	0.0652249
MOBP	well-characterized	chr3	39514775	39515873	662	56	0.05125	56	0.636429
FGF12	well-characterized	chr3	195267123	195267736	308	27	0.0162929	27	0.68
C4orf50	other	chr4	5980877	5981527	455	58	0.100517	58	0.765862
JAKMIP1	well-characterized	chr4	6078968	6079672	457	62	0.150564	62	0.94517
FAM184B	other	chr4	17624235	17624518	210	28	0.939931	28	0.943661
NAP1L5	well-characterized	chr4	92028524	92029724	648	58	0.0370902	58	0.93931
TRPC3	well-characterized	chr4	125236257	125237198	570	64	0.30528	64	0.834717
RBM46	other	chr4	158113274	158113803	355	50	0.827521	50	0.3756
PTGES3P3	well-characterized	chr4	173134512	173135071	328	30	0.059508	30	0.741333
MIR4456	other	chr5	561353	562624	956	123	0.0885014	123	0.434985
CPLANE1	other	chr5	37458597	37459310	356	34	0.936438	34	0.925283
TMEM232	other	chr5	111236976	111237741	350	20	0.859529	20	0.0567694
LINC00992	other	chr5	117967773	117967929	91	4	0.0124204	4	0.02
VTRNA2-1	well-characterized	chr5	136601675	136602860	641	47	0.829088	47	0.166357
PKD2L2	other	chr5	138415651	138415958	211	37	0.0175676	37	0.0195284
NME5	other	chr5	138659249	138659851	269	20	0.0379432	20	0.783395
FAM50B	well-characterized	chr6	3718266	3719762	939	94	0.080266	94	0.914511
ZFP57	other	chr6	29555331	29556045	454	50	0.641906	50	0.659491
LTA	other	chr6	31425008	31425410	256	15	0.0133333	15	0.0126667
PLAGL1	well-characterized	chr6	145199421	145201464	1153	146	0.927465	146	0.0878853
RNU6-293P	other	chr6	160184517	160185088	371	27	0.0233333	27	0.829259
IGF2R	well-characterized	chr6	161251417	161252713	911	99	0.447265	99	0.951823
SMOC2	other	chr6	169727799	169727970	90	8	0.62125	8	0.70625
WDR27	well-characterized	chr6	171008085	171009240	632	57	0.122035	57	0.929337
RP11-455J15.1	well-characterized	chr7	16980167	16981214	593	45	0.783785	45	0.114562
RPS2P32	well-characterized	chr7	23626787	23627861	636	62	0.924871	62	0.0180645
AC010132.10	well-characterized	chr7	43014610	43015511	497	44	0.0442167	44	0.490074
GRB10	well-characterized	chr7	50942206	50944742	1540	169	0.898215	169	0.174775
AC092634.8	other	chr7	65134148	65134309	107	15	0.0446667	15	0.0306667
PEG10	well-characterized	chr7	95892113	95894527	1447	120	0.870558	120	0.0311925
MEST	well-characterized	chr7	131803826	131808268	2374	226	0.884577	226	0.162751
CALD1	other	chr7	136139397	136139823	208	19	0.788785	19	0.918623
SVOPL	well-characterized	chr7	139976260	139977152	540	58	0.853075	58	0.020729
HTR5A	well-characterized	chr7	156246569	156247270	437	58	0.772762	58	0.453793
LOC101927815-1	other	chr8	2481367	2482359	627	77	0.806634	77	0.0169933
LOC101927815-2	well-characterized	chr8	2487234	2487556	178	16	0.871771	16	0.02375
CXORF56_pseudogene,ERLIN2	well-characterized	chr8	38023830	38024967	517	38	0.911729	38	0.125789
ADAM5P	other	chr8	39591596	39591695	65	11	0.906364	11	0.908182
CHD7	well-characterized	chr8	61137435	61138014	337	33	0.484848	0	0
CDH17	well-characterized	chr8	95243985	95245284	700	31	0.329738	31	0.471455
KB-1980E6.3	well-characterized	chr8	103653910	103655995	949	59	0.173571	59	0.679652
TRAPPC9-1	well-characterized	chr8	141218033	141221064	1893	199	0.122908	199	0.925501
TRAPPC9-2	well-characterized	chr8	141468978	141469548	403	47	0.474043	47	0.884255
FAM83H	other	chr8	144884219	144885051	626	115	0.825391	115	0.554195
CDRT15P6	other	chr9	41939693	41940117	241	21	0.124727	21	0.0109532
SPTLC1	other	chr9	104264526	104264928	237	25	0.9576	25	0.8864
FANCC_Int1-DMR	well-characterized	chr9	107482378	107482725	200	12	0.948464	12	0.12
TMOD1	other	chr9	109746840	109747389	285	21	0.0333424	21	0.691888
AL449105.5	other	chr9	125287844	125289117	763	81	0.665182	81	0.336665
LHX6	other	chr9	134423466	134424180	446	62	0.137143	62	0.889777
EXD3	well-characterized	chr9	149667453	149669193	1109	141	0.927304	141	0.905946

## Sheet: Fig. 4c
Fig. 4c
chrom	start	end	distance_to_CCS
chr1	506850	507330	0
chr1	676167	676769	0
chr1	1007859	1008212	40712
chr1	1172270	1173234	0
chr1	1393150	1393447	12002
chr1	1488654	1489044	0
chr1	1567266	1568670	9274
chr1	1827056	1827655	0
chr1	1920208	1920730	8263
chr1	2470881	2471502	0
chr1	2581985	2582411	0
chr1	3198538	3199169	0
chr1	3210145	3210685	0
chr1	3215275	3216161	0
chr1	3238749	3239686	0
chr1	4151840	4152099	0
chr1	4171875	4172373	0
chr1	5630669	5631294	1921
chr1	5774596	5774857	4718
chr1	6151517	6152106	0
chr1	7315364	7315866	1623
chr1	7849405	7849826	729
chr1	7861745	7862226	10696
chr1	8873202	8873868	0
chr1	8897019	8897487	20291
chr1	8952626	8953153	0
chr1	11023219	11023665	30840
chr1	11044222	11044499	51843
chr1	11224330	11224597	20094
chr1	11297049	11297921	22616
chr1	11550037	11550772	0
chr1	11746106	11746599	0
chr1	12954220	12955962	16340
chr1	14621817	14622339	94313
chr1	14828946	14829678	0
chr1	15668417	15668628	205
chr1	15668997	15669823	0
chr1	15962491	15963156	0
chr1	15974360	15974820	736
chr1	15975679	15976160	0
chr1	15986299	15986762	8586
chr1	16107327	16107584	40266
chr1	16138849	16139753	8097
chr1	16303039	16304316	77346
chr1	16362605	16363116	18546
chr1	16381591	16382035	0
chr1	16401510	16402256	0
chr1	16411886	16412664	9944
chr1	16414821	16415980	12879
chr1	16443825	16444314	4749
chr1	16682506	16683072	1866
chr1	16683896	16684086	852
chr1	16685043	16685777	0
chr1	17161945	17162604	85119
chr1	18473733	18474181	0
chr1	18523161	18523592	0
chr1	18699671	18700132	0
chr1	18769174	18769961	0
chr1	18890245	18890994	0
chr1	19469032	19469836	0
chr1	19988148	19988749	0
chr1	21382752	21383212	0
chr1	21983322	21983973	0
chr1	22036377	22036870	0
chr1	22363366	22363836	0
chr1	22513824	22514089	22538
chr1	23672601	23673310	30307
chr1	23795163	23796130	0
chr1	23832539	23833138	0
chr1	24254568	24255151	837
chr1	25609092	25609531	36851
chr1	26057863	26058328	0
chr1	26196988	26197498	35842
chr1	26234001	26234238	190
chr1	26269425	26269871	35614
chr1	27802276	27802773	0
chr1	28076955	28077425	0
chr1	28356434	28357201	0
chr1	29225743	29226415	122125
chr1	30733579	30733919	0
chr1	32746652	32747123	0
chr1	37383665	37384290	0
chr1	38915580	38915990	20958
chr1	39377724	39378077	0
chr1	39383901	39384566	5277
chr1	39507768	39507955	6007
chr1	39541521	39542301	0
chr1	39553011	39553663	0
chr1	40688418	40688803	13054
chr1	41614600	41615210	0
chr1	43974176	43974828	0
chr1	50305097	50305514	687995
chr1	52765471	52766027	36258
chr1	54680736	54681101	0
chr1	54861054	54861616	0
chr1	60283806	60284083	646622
chr1	62000567	62001291	0
chr1	62073377	62073867	72087
chr1	62317663	62318140	0
chr1	62661311	62661916	0
chr1	62952631	62953252	0
chr1	67924622	67925145	0
chr1	67927311	67929319	0
chr1	77815514	77816274	0
chr1	84734906	84735340	0
chr1	84834305	84834584	0
chr1	87527450	87527939	0
chr1	90573885	90574093	4245
chr1	92823434	92823700	0
chr1	93893926	93894606	0
chr1	95081329	95081769	0
chr1	108693525	108694004	0
chr1	109186486	109187437	108588
chr1	109296289	109296791	0
chr1	109482017	109485963	174841
chr1	109498938	109499271	191762
chr1	109721777	109722867	0
chr1	111054829	111055779	0
chr1	111153097	111153743	0
chr1	111488227	111488695	201548
chr1	112756188	112757177	0
chr1	112867091	112872168	0
chr1	114165756	114166219	191476
chr1	114166475	114166757	190938
chr1	119021511	119021882	0
chr1	119635300	119636134	0
chr1	120401596	120402143	0
chr1	128469844	128470421	46287
chr1	130469561	130469783	87970
chr1	131605882	131606268	625089
chr1	139706037	139706287	5638
chr1	139824363	139824597	18863
chr1	142281523	142282120	0
chr1	142283501	142285936	0
chr1	142709237	142709776	402
chr1	142722082	142722888	0
chr1	142723586	142727457	0
chr1	142739534	142740138	0
chr1	142863494	142864074	1642
chr1	144577340	144577895	0
chr1	144604864	144605198	0
chr1	146477352	146478087	0
chr1	147480676	147481130	241677
chr1	147730745	147731203	0
chr1	147875393	147876061	0
chr1	150832359	150832727	0
chr1	152398212	152398374	0
chr1	154201305	154201734	9212
chr1	154996324	154996634	0
chr1	155793135	155793461	0
chr1	156061406	156062044	154662
chr1	156647521	156650977	0
chr1	157314471	157315441	0
chr1	160126787	160127220	0
chr1	161109329	161110012	0
chr1	166840536	166844071	0
chr1	167738780	167739051	0
chr1	169238402	169239069	0
chr1	169270672	169272003	31604
chr1	170021690	170022235	0
chr1	171138683	171138997	1116540
chr1	173183573	173184043	0
chr1	174859158	174859479	0
chr1	174953600	174954070	0
chr1	175668996	175669379	0
chr1	178720247	178720572	220660
chr1	178947135	178947588	0
chr1	180227710	180228493	0
chr1	181605321	181606294	0
chr1	182776462	182777797	0
chr1	186427269	186431854	0
chr1	194020613	194020865	0
chr1	196159011	196159709	0
chr1	197924883	197925516	0
chr1	199291082	199292202	0
chr1	200788973	200789262	18311
chr1	201275828	201276499	0
chr1	201424904	201425387	0
chr1	202605170	202605514	0
chr1	203760565	203760862	0
chr1	203772466	203772984	0
chr1	203784398	203784659	0
chr1	205007267	205007495	0
chr1	208477583	208478669	122107
chr1	208600775	208601192	0
chr1	216380693	216381082	1684
chr1	219328142	219330088	0
chr1	220131754	220132082	0
chr1	224865537	224868746	196569
chr1	225127192	225127825	0
chr1	226975661	226976179	0
chr1	227745040	227745420	1183
chr1	229660864	229661644	0
chr1	229680448	229681309	0
chr1	231983292	231984196	0
chr1	233747051	233747570	0
chr1	234375512	234375762	0
chr1	234989995	234990550	0
chr1	235047415	235047928	0
chr1	244147359	244147653	29718
chr1	246806867	246807883	0
chr1	246954494	246955442	0
chr10	355300	356185	0
chr10	477160	481041	0
chr10	772038	772548	0
chr10	1464771	1465396	0
chr10	1474420	1476203	0
chr10	1486048	1489047	0
chr10	1606615	1607643	0
chr10	1830215	1830848	0
chr10	2500207	2500922	0
chr10	3097386	3097785	631
chr10	3197770	3199167	3042
chr10	3427790	3428209	0
chr10	3486147	3486519	57939
chr10	5567606	5568147	0
chr10	8048479	8049174	0
chr10	8056825	8057281	0
chr10	8061830	8063148	0
chr10	10808667	10809044	0
chr10	11283803	11284357	0
chr10	11286609	11287521	0
chr10	11558702	11559200	0
chr10	11728153	11729719	119302
chr10	11753029	11753550	95471
chr10	12064966	12065723	0
chr10	12420369	12420908	53065
chr10	13359301	13359799	0
chr10	14597259	14598616	0
chr10	16455320	16455921	0
chr10	18729295	18729467	0
chr10	19508579	19508973	0
chr10	22496489	22498034	0
chr10	23219426	23219916	2598
chr10	23363891	23364285	0
chr10	26961543	26961904	14598
chr10	26976501	26977023	0
chr10	27287455	27288253	0
chr10	27772108	27773905	100187
chr10	30058816	30059130	30195
chr10	37941004	37941286	504608
chr10	38870747	38871325	3863
chr10	41660390	41663791	7275
chr10	43026404	43029094	0
chr10	43120464	43120659	23717
chr10	43237317	43241677	0
chr10	43244511	43245092	0
chr10	43353158	43354093	0
chr10	43775424	43775937	52749
chr10	44082131	44082743	0
chr10	44144626	44145093	0
chr10	45746054	45746492	0
chr10	46105702	46106166	25529
chr10	46211472	46212169	0
chr10	48654896	48655098	863
chr10	48767094	48767599	0
chr10	50243572	50244097	46726
chr10	51508431	51509305	0
chr10	53625500	53626016	0
chr10	62308876	62309373	0
chr10	64831150	64831769	0
chr10	70748959	70749671	0
chr10	72644775	72646077	0
chr10	76149393	76150034	0
chr10	80008275	80008886	757663
chr10	80947231	80947834	0
chr10	84664836	84665191	470010
chr10	85419404	85419992	1768
chr10	85641455	85642026	219283
chr10	87143264	87144119	0
chr10	87268797	87270585	0
chr10	87419557	87420510	0
chr10	92997417	92997939	0
chr10	93939980	93941412	0
chr10	94377412	94378051	68179
chr10	101930095	101932636	0
chr10	102727005	102727219	27712
chr10	103283883	103284390	63291
chr10	103294592	103295223	52458
chr10	103303972	103304260	43421
chr10	104555754	104556579	0
chr10	105120721	105121110	34567
chr10	105163178	105163929	0
chr10	114018071	114018444	121853
chr10	117189528	117190007	331806
chr10	117521706	117522251	0
chr10	118020068	118020822	0
chr10	118434433	118436904	0
chr10	118732948	118733364	0
chr10	119651120	119651473	0
chr10	120555853	120556428	159353
chr10	123371070	123371769	0
chr10	124542674	124544914	302590
chr10	124872329	124872787	0
chr10	125029588	125030036	0
chr10	125427367	125430752	1107
chr10	126655170	126656866	0
chr10	128069272	128070229	0
chr10	130532970	130533475	0
chr10	130881936	130884865	0
chr10	131119706	131120266	12391
chr10	132186310	132187186	0
chr10	132920093	132920324	0
chr10	133104092	133104751	0
chr10	133249470	133249751	9502
chr10	133253550	133254137	13582
chr10	133294804	133295271	0
chr10	133371480	133372095	0
chr10	133914084	133914570	0
chr10	133933812	133934368	0
chr10	134053923	134054281	0
chr10	134083580	134085800	0
chr10	134090512	134091088	0
chr10	134118325	134118856	1647
chr10	134176354	134176974	0
chr10	134184793	134185714	2984
chr10	134195665	134196385	4614
chr10	134329154	134329636	0
chr10	134573515	134574497	133
chr10	134591821	134592223	2045
chr11	494948	495405	25004
chr11	528216	528679	0
chr11	665474	665938	11028
chr11	674918	676003	963
chr11	696001	696676	0
chr11	756659	756965	541
chr11	777922	778402	1796
chr11	892823	893504	36778
chr11	1193579	1194125	25465
chr11	1275153	1275528	0
chr11	1293960	1294392	14833
chr11	1420623	1421124	0
chr11	1472756	1473150	2376
chr11	1475788	1476284	0
chr11	1544250	1544651	15859
chr11	1722975	1723454	0
chr11	1990552	1990861	0
chr11	1993974	1994673	0
chr11	2196640	2197000	23414
chr11	2233472	2234631	0
chr11	2235691	2236705	0
chr11	2256031	2256498	0
chr11	2505402	2505831	121954
chr11	2787496	2791273	0
chr11	3312893	3314632	0
chr11	3686971	3687494	0
chr11	4302084	4303114	0
chr11	8811849	8812361	41971
chr11	8995980	8996587	0
chr11	9544165	9544600	0
chr11	10078588	10078857	276993
chr11	10534456	10534827	165410
chr11	10778400	10778816	0
chr11	13579726	13580590	0
chr11	20280123	20280674	0
chr11	21873325	21873778	775887
chr11	22649589	22649964	0
chr11	30160708	30160981	0
chr11	31173554	31173833	334046
chr11	32561886	32562440	0
chr11	33174318	33174564	4025
chr11	36428778	36429247	114094
chr11	43787124	43787652	83698
chr11	45113701	45114399	0
chr11	47585651	47586273	0
chr11	55374245	55375429	256874
chr11	60598165	60598695	0
chr11	60977143	60977690	0
chr11	61118590	61118857	100902
chr11	61668277	61669805	0
chr11	62718627	62719112	0
chr11	63993473	63993895	0
chr11	63997418	63998098	3524
chr11	64115482	64116090	0
chr11	64965574	64965950	0
chr11	65445006	65445195	66203
chr11	65862353	65862753	0
chr11	67727210	67727853	284301
chr11	67985868	67986201	25953
chr11	68502153	68502693	115528
chr11	68876353	68876989	0
chr11	69015798	69016561	0
chr11	69488390	69488867	0
chr11	69721840	69722123	3778
chr11	69822491	69823616	0
chr11	70444457	70445126	0
chr11	70629382	70629701	0
chr11	70649693	70650146	0
chr11	70866930	70867435	0
chr11	74241074	74241477	121961
chr11	74612544	74613183	137710
chr11	76098958	76099477	4863
chr11	76206920	76207395	71242
chr11	76518259	76518721	0
chr11	76587554	76588345	0
chr11	77124314	77124718	0
chr11	77138149	77138607	0
chr11	85871317	85871814	0
chr11	85985287	85985886	0
chr11	86370747	86374516	0
chr11	86376302	86377018	1787
chr11	88427403	88427717	667203
chr11	89706721	89707394	108927
chr11	89899128	89899613	82388
chr11	93459992	93460609	0
chr11	94747395	94747595	409189
chr11	96417291	96418722	0
chr11	111107208	111107585	0
chr11	112130958	112131407	0
chr11	113253326	113253867	0
chr11	114193284	114194012	0
chr11	115673584	115674044	14253
chr11	116514435	116515012	32327
chr11	117248456	117248934	30771
chr11	117833200	117837048	5279
chr11	118097591	118098072	233561
chr11	120085626	120086183	0
chr11	120773883	120775169	232831
chr11	124872553	124873489	0
chr11	125980942	125982284	64620
chr11	128722825	128724154	0
chr11	129653590	129654249	0
chr11	130239169	130239583	0
chr11	130351056	130351618	0
chr11	132976158	132981480	140140
chr11	134074938	134075920	0
chr11	134685661	134686245	0
chr11	135123707	135124299	34668
chr12	549588	550104	0
chr12	1077366	1078207	161056
chr12	1665426	1666067	0
chr12	1918097	1918791	0
chr12	1919171	1919732	0
chr12	2758532	2759290	0
chr12	3404094	3404741	0
chr12	4231086	4231671	9170
chr12	4314492	4315200	0
chr12	7887083	7887771	9220
chr12	9047119	9047497	0
chr12	9829358	9829974	0
chr12	14136491	14137284	0
chr12	14650633	14651241	0
chr12	26895138	26895616	0
chr12	30671622	30671976	197581
chr12	30992272	30994410	0
chr12	31238586	31240285	0
chr12	32266954	32268224	0
chr12	33309919	33310717	0
chr12	34087658	34088302	2524
chr12	34096553	34097280	0
chr12	34221169	34222887	904
chr12	34223036	34223420	1532
chr12	34240210	34240841	0
chr12	34240978	34241576	0
chr12	34243297	34243724	1280
chr12	47829957	47831007	0
chr12	48927418	48928674	0
chr12	49500157	49502586	0
chr12	49506378	49506596	0
chr12	49511638	49511906	0
chr12	49542694	49544402	30560
chr12	49663189	49663684	0
chr12	49908393	49908697	0
chr12	49918198	49918771	0
chr12	50805790	50807173	0
chr12	51354896	51355518	0
chr12	51871191	51871501	0
chr12	52115784	52116030	31512
chr12	52166008	52166550	0
chr12	52271784	52272346	16297
chr12	54095383	54099338	0
chr12	56083056	56083476	0
chr12	56720469	56721119	51606
chr12	57489803	57490242	56886
chr12	68353008	68354701	0
chr12	69992423	69992843	0
chr12	70589227	70589384	109163
chr12	94701603	94701961	0
chr12	95530095	95530476	58646
chr12	96052158	96052761	0
chr12	96290193	96291229	0
chr12	98491028	98493048	0
chr12	103532390	103532914	259995
chr12	106918300	106918800	0
chr12	109596819	109597148	0
chr12	110591935	110592412	11320
chr12	110721328	110721811	0
chr12	111891815	111892524	0
chr12	113067237	113067871	0
chr12	113130463	113131115	7082
chr12	113138051	113138723	0
chr12	113209821	113210343	7822
chr12	113771891	113772356	0
chr12	114651470	114655193	0
chr12	114712946	114713380	587
chr12	116252175	116252719	0
chr12	117136288	117136629	109858
chr12	120385007	120385253	0
chr12	120949529	120950389	0
chr12	122161791	122162707	58089
chr12	123429700	123430374	0
chr12	124103491	124103759	115475
chr12	124362046	124362499	0
chr12	124718137	124718657	0
chr12	124909782	124910423	0
chr12	125023451	125023817	0
chr12	128220822	128221327	0
chr12	128828805	128829367	0
chr12	128839053	128839678	0
chr12	130050067	130050628	0
chr12	130157413	130157992	0
chr12	130702740	130703131	0
chr12	130800154	130801190	0
chr12	130857388	130858139	0
chr12	130918609	130919296	0
chr12	131063426	131064246	3724
chr12	131172268	131172652	0
chr12	131202924	131203670	0
chr12	131421867	131422388	0
chr12	131705918	131706298	19215
chr12	131863219	131863773	0
chr12	132229716	132230512	0
chr12	132269861	132270927	0
chr12	132379966	132380267	4784
chr12	132410840	132411316	0
chr12	132417785	132418097	539
chr12	132436829	132437341	0
chr12	132454714	132455056	504
chr12	132464837	132465276	3148
chr12	132515211	132515932	8388
chr12	132529004	132529424	3913
chr12	132594041	132594470	0
chr12	132619089	132620390	4174
chr12	132650414	132651524	0
chr12	132817615	132818353	0
chr12	132870011	132870458	0
chr12	133012634	133013026	82
chr12	133292073	133292701	0
chr13	5442187	5442914	5619
chr13	5450176	5450659	108
chr13	5515867	5516615	0
chr13	5534025	5536270	17411
chr13	9214353	9214713	35150
chr13	10786889	10787233	0
chr13	12304096	12304321	1207
chr13	17939242	17939952	0
chr13	19317065	19317684	0
chr13	20518163	20522426	0
chr13	21934329	21938555	0
chr13	22902211	22902789	0
chr13	23749295	23749604	0
chr13	23767805	23768438	0
chr13	24131924	24132415	0
chr13	24197612	24197881	0
chr13	25266008	25266526	39501
chr13	25400797	25401368	0
chr13	28762001	28762527	35250
chr13	30127923	30128278	0
chr13	30128433	30128971	0
chr13	33036260	33036666	0
chr13	35125710	35128427	42715
chr13	39390691	39391003	0
chr13	42091062	42091778	0
chr13	47540520	47541141	0
chr13	47751698	47752852	0
chr13	49347288	49348100	0
chr13	49348336	49348588	0
chr13	52416421	52417508	0
chr13	89087874	89088321	0
chr13	92658527	92659159	0
chr13	97752261	97752562	0
chr13	98294645	98295396	0
chr13	98465061	98465737	0
chr13	99189301	99189734	0
chr13	99736476	99736910	0
chr13	109495440	109495923	0
chr13	109527698	109528227	31674
chr13	109617402	109617906	0
chr13	109618038	109618905	0
chr13	109875177	109875975	0
chr13	110042582	110043060	0
chr13	110765787	110767026	0
chr13	111164961	111165452	0
chr13	111642137	111642549	47405
chr13	111690192	111690850	0
chr13	111835978	111836505	0
chr13	112017211	112018956	0
chr13	112231801	112232552	18955
chr13	112416211	112416690	2575
chr13	112427962	112428903	0
chr13	113044240	113048923	0
chr13	113053858	113054421	0
chr13	113054563	113055060	0
chr13	113063488	113064939	0
chr13	113152255	113152887	0
chr13	113254324	113255131	0
chr13	113307993	113308839	0
chr13	113342711	113343403	0
chr13	113353713	113354162	0
chr13	113406696	113408141	0
chr13	113561605	113561946	38550
chr14	663911	664417	44073
chr14	2772967	2773499	34955
chr14	2811880	2812111	2987
chr14	2814979	2816691	6086
chr14	3089923	3091112	42507
chr14	4099416	4099845	1285
chr14	4178416	4178866	7397
chr14	4238436	4238989	11123
chr14	4323531	4324634	2427
chr14	4444284	4444996	0
chr14	5065660	5066081	139
chr14	5108756	5109042	0
chr14	6676008	6676518	0
chr14	6960434	6960746	7588
chr14	8601145	8605791	0
chr14	8721040	8721374	20558
chr14	9534654	9535031	0
chr14	12905579	12911324	202149
chr14	13180284	13180770	399210
chr14	13240665	13241082	338898
chr14	14818860	14821405	0
chr14	14830565	14831014	0
chr14	14857036	14857363	0
chr14	15025298	15025740	0
chr14	16629258	16633456	0
chr14	18530067	18530555	0
chr14	18678655	18681101	0
chr14	19247148	19247783	487026
chr14	21673089	21673349	788922
chr14	25072874	25073362	0
chr14	31387334	31387975	0
chr14	43817540	43817848	0
chr14	45302216	45302721	38381
chr14	46475726	46476580	0
chr14	51050151	51051034	0
chr14	55395172	55395617	0
chr14	55914448	55916959	5487
chr14	58427866	58429579	0
chr14	58594596	58595018	0
chr14	58809415	58809619	0
chr14	62770521	62771610	0
chr14	62835375	62836105	0
chr14	63696817	63697512	0
chr14	65023518	65023921	0
chr14	65373696	65374134	0
chr14	68059726	68060539	0
chr14	68093441	68093872	0
chr14	69679083	69680426	0
chr14	70682890	70684093	0
chr14	71169591	71170582	0
chr14	71242725	71242935	0
chr14	82542803	82543472	82
chr14	86484326	86484785	124486
chr14	86690593	86691038	47491
chr14	86918681	86919179	0
chr14	87371468	87371932	0
chr14	87396727	87397902	0
chr14	87463322	87463957	0
chr14	87562160	87563754	0
chr14	89094422	89094896	0
chr14	89592013	89592576	0
chr14	90420402	90421117	0
chr14	90820126	90820805	0
chr14	93272445	93272907	0
chr14	93834155	93834735	0
chr14	94164294	94164787	0
chr14	94204051	94204360	39371
chr14	94796973	94797509	5573
chr14	94803183	94803855	0
chr14	95044047	95045182	0
chr14	95134771	95136744	0
chr14	95139793	95140104	0
chr14	95600432	95600795	837
chr14	95601887	95603418	0
chr14	95819186	95820124	0
chr14	96673813	96674283	0
chr14	96734683	96735119	24722
chr14	96759862	96760296	0
chr14	97001086	97001727	0
chr14	97061693	97062614	0
chr14	97326937	97327617	0
chr14	97373948	97374959	0
chr14	97375115	97375523	272
chr14	97443746	97444152	0
chr14	98455342	98459910	0
chr14	98716172	98717365	0
chr14	98788162	98788612	15335
chr14	98804072	98804750	0
chr14	99033212	99033682	0
chr14	99118505	99118922	6509
chr14	99336948	99337386	0
chr14	99393968	99394610	0
chr14	99857217	99857768	11934
chr14	100036387	100043526	0
chr15	2188457	2188808	1181
chr15	2321734	2325749	0
chr15	13932522	13933061	0
chr15	13940180	13940581	6845
chr15	14654560	14654946	6359
chr15	15076741	15077046	0
chr15	15080963	15081409	4191
chr15	16606782	16607222	28941
chr15	17847381	17847716	0
chr15	18395580	18395988	131389
chr15	18668297	18668545	0
chr15	18687913	18688402	19311
chr15	18695234	18695667	26632
chr15	19205791	19206057	0
chr15	19886681	19887217	160396
chr15	20631100	20631609	0
chr15	20863482	20864309	32451
chr15	20952841	20953278	11816
chr15	21532264	21532760	0
chr15	21595026	21595723	0
chr15	22614312	22615377	0
chr15	22824714	22825541	0
chr15	22830840	22836885	0
chr15	23604162	23604574	64959
chr15	24410994	24411581	0
chr15	24635783	24636350	0
chr15	25100499	25101043	0
chr15	25316285	25316739	0
chr15	25329871	25330568	0
chr15	26663820	26664251	0
chr15	26725781	26726728	0
chr15	27447726	27448212	0
chr15	27661977	27662496	0
chr15	38501586	38501984	206718
chr15	38758537	38758840	49343
chr15	39885242	39885946	0
chr15	43512279	43512700	253067
chr15	56666842	56667640	0
chr15	57805911	57806539	1810
chr15	63109387	63110361	0
chr15	63170986	63171531	0
chr15	64475870	64476682	0
chr15	65647381	65648047	3309
chr15	66548194	66549078	0
chr15	69621732	69621942	0
chr15	71791836	71792615	0
chr15	73509417	73509954	0
chr15	75772824	75778443	64965
chr15	76622945	76623598	0
chr15	76694087	76694691	0
chr15	76735820	76736286	2858
chr15	76739143	76739770	0
chr15	77296415	77296619	0
chr15	78982357	78983489	0
chr15	79022371	79023103	0
chr15	80511171	80512968	40131
chr15	81946330	81946925	785027
chr15	86375177	86375652	0
chr15	86666957	86667558	0
chr15	87988216	87988706	0
chr15	89725314	89725845	49307
chr15	90496142	90496526	0
chr15	90811001	90811621	0
chr15	90833749	90834423	0
chr15	95417688	95418159	0
chr15	96870737	96871247	0
chr15	97214763	97215600	0
chr15	97563024	97563801	102
chr15	97871034	97871506	155520
chr15	99371438	99372898	0
chr15	99410764	99411310	0
chr15	99504428	99504887	0
chr16	357040	357599	0
chr16	376500	377095	0
chr16	379712	380470	0
chr16	772937	773763	0
chr16	782620	782959	1975
chr16	809992	810966	0
chr16	811557	813376	0
chr16	821857	822990	0
chr16	847798	848546	0
chr16	882179	884074	0
chr16	888731	889034	0
chr16	993251	993494	0
chr16	993952	994936	0
chr16	1020828	1021371	0
chr16	1039030	1039177	2335
chr16	1054630	1055066	778
chr16	1055843	1056532	0
chr16	1068032	1070255	0
chr16	1078304	1078666	4572
chr16	1108715	1109449	0
chr16	1113238	1113798	0
chr16	1121704	1122319	0
chr16	1132953	1133445	0
chr16	1170786	1173573	0
chr16	1247988	1248218	0
chr16	1256891	1257396	0
chr16	1294310	1294916	0
chr16	1348442	1348831	3031
chr16	1354115	1355888	0
chr16	1442728	1448996	0
chr16	1474458	1474877	0
chr16	1548166	1550266	0
chr16	1733178	1736463	0
chr16	2192641	2193197	0
chr16	2532540	2532998	0
chr16	2818795	2819279	10316
chr16	2863007	2864611	24715
chr16	2977452	2977946	0
chr16	2979301	2981249	0
chr16	2989090	2993993	0
chr16	3038908	3039673	0
chr16	3219022	3219584	0
chr16	3392400	3393267	0
chr16	3470696	3471443	0
chr16	3908426	3909122	56656
chr16	4393805	4394230	0
chr16	9083214	9083754	104126
chr16	10297825	10298769	290142
chr16	10589033	10589554	0
chr16	10655053	10655537	0
chr16	11329009	11330896	21920
chr16	11506629	11506999	0
chr16	12374685	12375349	0
chr16	12580240	12580923	0
chr16	12937099	12938165	356177
chr16	15995525	15995907	0
chr16	16124916	16125538	0
chr16	16388346	16388839	262701
chr16	17265965	17266588	0
chr16	21998320	21999007	0
chr16	23624475	23624856	133821
chr16	24887534	24887998	0
chr16	25345958	25346334	43579
chr16	30011970	30012505	1142
chr16	30066869	30067599	0
chr16	30292839	30295048	0
chr16	30379175	30379433	0
chr16	31744628	31745163	0
chr16	33438492	33438786	33621
chr16	33472406	33472849	0
chr16	35024648	35025008	155987
chr16	35711581	35712287	0
chr16	35905861	35911190	0
chr16	39497781	39498220	59780
chr16	50252361	50252825	26243
chr16	52059352	52059693	18628
chr16	54406445	54406969	0
chr16	55078262	55078864	5374
chr16	56490636	56491111	27736
chr16	56677554	56677880	0
chr16	56951587	56951828	273290
chr16	61122318	61122821	2738
chr16	61124124	61125991	0
chr16	61129833	61130338	0
chr16	61558817	61559299	0
chr16	61627791	61628250	68418
chr16	61988822	61989559	0
chr16	62694983	62695797	0
chr16	63427566	63428127	0
chr16	63925395	63925908	0
chr16	64289033	64289617	130542
chr16	64582351	64582826	0
chr16	72638564	72638713	28325
chr16	72667037	72669424	0
chr16	74324782	74325582	0
chr16	74442410	74442883	0
chr16	77257931	77259124	0
chr16	77776569	77777427	0
chr16	78795717	78796391	68736
chr16	79895892	79899926	594566
chr16	83269349	83269732	702600
chr16	86994485	86995286	0
chr16	87066688	87067367	0
chr16	89915258	89918582	7561
chr16	90225200	90225832	0
chr16	90252157	90252539	11857
chr16	90574030	90575654	0
chr16	90659827	90660373	0
chr16	90666620	90666922	0
chr16	90669031	90669840	0
chr16	90671824	90673243	0
chr16	90715508	90715835	0
chr16	91014886	91015495	0
chr16	91078499	91078981	0
chr16	91208707	91209155	0
chr16	91448087	91448495	0
chr16	91462774	91464241	0
chr16	91549683	91550129	0
chr16	92137563	92138179	0
chr16	92491275	92492249	0
chr16	92581892	92582398	0
chr16	92639203	92642379	0
chr16	92843778	92844160	42606
chr16	93021877	93022408	0
chr16	93878710	93879185	0
chr16	94115712	94116107	0
chr16	94199216	94199867	0
chr16	94212258	94212728	0
chr16	94228568	94229101	0
chr16	94328226	94330641	0
chr16	94381573	94382190	0
chr16	94448042	94448635	5290
chr16	94567908	94568305	23420
chr16	94573424	94573887	17838
chr16	94601577	94602640	0
chr16	94750361	94750652	0
chr16	94772115	94772336	9236
chr16	94818141	94818693	0
chr16	94851192	94852435	0
chr16	95116970	95117399	0
chr16	95271686	95271886	0
chr16	95322569	95323116	0
chr16	95697067	95697505	0
chr16	95706805	95707430	0
chr16	95807962	95808620	26068
chr16	96168582	96168878	22048
chr17	140947	141982	0
chr17	144387	144845	2672
chr17	286121	286704	1822
chr17	288544	289004	0
chr17	331424	332136	0
chr17	782651	783339	0
chr17	837984	838594	0
chr17	996700	997441	0
chr17	1009757	1010265	0
chr17	1351141	1351688	0
chr17	1365271	1365834	0
chr17	1460086	1460535	0
chr17	1820952	1821568	0
chr17	1865915	1868225	0
chr17	2378185	2378508	0
chr17	3301101	3301528	117188
chr17	3418963	3419580	0
chr17	3491215	3492046	0
chr17	3536771	3537313	25049
chr17	3562617	3563763	0
chr17	3567072	3567594	0
chr17	3585275	3586018	0
chr17	3692310	3692746	0
chr17	3857881	3858495	0
chr17	4387132	4387743	94039
chr17	4531602	4532010	136
chr17	4672372	4672761	0
chr17	4674683	4675863	0
chr17	4789085	4789550	1932
chr17	5009445	5010058	0
chr17	5118572	5121234	3928
chr17	5127055	5128974	1223
chr17	5665132	5665866	0
chr17	6396345	6397202	0
chr17	6794124	6794526	0
chr17	6923831	6924212	0
chr17	7033935	7034514	0
chr17	7254655	7255257	0
chr17	7894879	7895388	0
chr17	8132511	8133084	0
chr17	8604254	8604940	0
chr17	8705232	8706105	0
chr17	14215859	14216313	0
chr17	14455821	14456271	0
chr17	16311167	16311668	0
chr17	16781750	16782274	5624
chr17	16873777	16874309	0
chr17	17226107	17226664	0
chr17	18373492	18374108	0
chr17	19453644	19455243	0
chr17	19927437	19931162	0
chr17	20784899	20785323	0
chr17	20844970	20845650	0
chr17	20851187	20851752	0
chr17	21460883	21461516	0
chr17	21813259	21813569	0
chr17	21814203	21815470	0
chr17	22397478	22397946	33708
chr17	23085463	23085877	7031
chr17	27705523	27706725	0
chr17	27900330	27903738	0
chr17	28290641	28291165	0
chr17	29172147	29172914	0
chr17	31695813	31696404	0
chr17	33439007	33439584	1368
chr17	33440829	33441765	0
chr17	33464452	33464891	0
chr17	34986340	34986806	0
chr17	35527738	35527908	540750
chr17	39519807	39520632	0
chr17	39958151	39960055	14304
chr17	40266979	40267476	57285
chr17	40535179	40535695	7292
chr17	41924317	41924734	0
chr17	42427317	42427962	0
chr17	44090287	44091003	35996
chr17	44362063	44362461	0
chr17	44513744	44514091	0
chr17	45422727	45423528	0
chr17	46343854	46345523	0
chr17	46355098	46355688	0
chr17	46445120	46445710	1517
chr17	46447307	46448487	0
chr17	46614953	46615244	0
chr17	47122064	47122610	9603
chr17	48186708	48187141	0
chr17	48733454	48734711	0
chr17	49479401	49479853	0
chr17	49755390	49755858	0
chr17	49807439	49808053	0
chr17	51214408	51214836	0
chr17	51343081	51343489	0
chr17	51488463	51489049	0
chr17	56145689	56146788	0
chr17	57919918	57920386	0
chr17	58330515	58330923	9119
chr17	59192192	59192406	0
chr17	61755862	61756362	0
chr17	62272474	62273092	0
chr17	64391260	64393910	28263
chr17	64720099	64720570	27121
chr17	65897790	65898293	9542
chr17	67173445	67173755	0
chr17	69112059	69112654	141968
chr17	72989690	72990170	7012
chr17	72996885	72997610	0
chr17	73296172	73297222	70649
chr17	74533643	74534073	2329
chr17	74536401	74536983	0
chr17	74633143	74633927	14119
chr17	75928109	75928828	0
chr17	77036457	77036766	0
chr17	77081938	77082335	0
chr17	77379763	77381578	0
chr17	77381872	77382464	0
chr17	77476879	77477389	0
chr17	78538410	78539136	0
chr17	78825244	78825748	0
chr17	79019468	79019865	0
chr17	79087140	79087677	0
chr17	79092679	79093687	0
chr17	79126424	79126878	20907
chr17	79366908	79367421	0
chr17	79452033	79454633	12455
chr17	80308745	80309520	0
chr17	80455247	80455879	0
chr17	80599556	80600495	0
chr17	80690712	80691243	0
chr17	80713881	80715279	22454
chr17	81092590	81093170	0
chr17	81345858	81346308	0
chr17	81427387	81427954	38413
chr17	81777877	81778363	12575
chr17	81958295	81959014	0
chr17	82005646	82006412	0
chr17	82010504	82011126	0
chr17	82073815	82074302	19474
chr17	82105382	82105861	0
chr17	82203463	82204178	0
chr17	82222276	82222698	0
chr17	82324480	82324933	0
chr17	82808911	82809417	10398
chr17	83110332	83111204	0
chr17	83220371	83220947	0
chr17	83253904	83254290	0
chr17	83283598	83284181	0
chr17	83478007	83478366	0
chr17	83506600	83507236	769
chr17	83735898	83736158	0
chr17	84120096	84121306	0
chr17	84121719	84124978	0
chr18	250354	250690	0
chr18	266016	266317	0
chr18	1059119	1059640	72349
chr18	3419560	3419968	0
chr18	5166308	5167077	0
chr18	6051776	6052452	0
chr18	8770731	8772333	0
chr18	8866336	8867071	0
chr18	9301583	9306189	0
chr18	11989756	11990215	79781
chr18	12068967	12070546	0
chr18	12231135	12231370	0
chr18	12390887	12391588	0
chr18	12450119	12451862	17320
chr18	12468105	12469684	0
chr18	12864641	12865266	0
chr18	13074861	13075164	0
chr18	14309084	14309448	0
chr18	14593534	14594602	0
chr18	14621001	14621810	0
chr18	20347661	20352724	11836
chr18	20416363	20418516	74
chr18	20440748	20442487	1842
chr18	20691855	20702922	0
chr18	20726179	20729458	0
chr18	20739943	20744701	0
chr18	20830417	20831679	40196
chr18	25543253	25543781	35569
chr18	33053743	33054355	1138359
chr18	35459039	35459412	0
chr18	46948624	46949015	0
chr18	58580038	58580453	20587
chr18	60171996	60172485	0
chr18	66794845	66795109	2586611
chr18	70173129	70174285	0
chr18	70679890	70680936	0
chr18	74397785	74398238	238567
chr18	75433135	75434538	0
chr18	77016047	77016791	0
chr18	77240242	77240601	0
chr18	78249155	78251775	0
chr18	79092092	79092702	4506
chr18	79750245	79751285	0
chr18	79873704	79874017	0
chr18	79911829	79912407	0
chr18	79955902	79957443	447
chr18	79957940	79958444	0
chr18	80175240	80176167	0
chr19	243210	243570	65820
chr19	330266	330902	4514
chr19	332302	333251	2165
chr19	471528	472475	0
chr19	538656	539235	119
chr19	803841	804747	0
chr19	817695	818048	0
chr19	820314	821377	0
chr19	850860	851703	0
chr19	895111	895583	0
chr19	905691	908004	0
chr19	954165	954558	0
chr19	960920	961918	0
chr19	1176498	1177149	0
chr19	1256402	1256921	2744
chr19	1268446	1269338	0
chr19	1467171	1467601	0
chr19	1512651	1513174	0
chr19	1671666	1671965	0
chr19	1694978	1695394	0
chr19	1724359	1728056	6068
chr19	1920143	1920487	0
chr19	1929596	1930149	9110
chr19	2052918	2053379	0
chr19	2064326	2065929	0
chr19	2223871	2224511	5329
chr19	2422411	2422995	5646
chr19	2455389	2455878	0
chr19	2522017	2522793	0
chr19	2525948	2526662	2486
chr19	2745141	2745803	0
chr19	2863918	2864290	0
chr19	3346529	3350781	203
chr19	3458274	3458676	0
chr19	3789995	3790695	0
chr19	3804881	3805311	14159
chr19	3966366	3966780	33205
chr19	4088313	4088858	0
chr19	4710872	4711355	0
chr19	4860997	4861546	8841
chr19	5060392	5060941	0
chr19	5112154	5115594	0
chr19	5140904	5141380	13306
chr19	5400173	5400566	0
chr19	5423673	5424262	0
chr19	5982938	5983314	0
chr19	6010426	6011046	0
chr19	6261627	6263559	0
chr19	6450498	6454254	35750
chr19	6707218	6707769	0
chr19	6711135	6713406	0
chr19	6994778	6995650	0
chr19	7637328	7637683	0
chr19	7690027	7690370	0
chr19	9409607	9410078	0
chr19	10233165	10233824	0
chr19	10423790	10424276	0
chr19	10641155	10641743	0
chr19	11213659	11214252	51062
chr19	11724458	11724847	0
chr19	14154419	14154672	0
chr19	14686877	14687444	3640
chr19	15596634	15597363	0
chr19	15680166	15680682	82804
chr19	16228864	16229582	0
chr19	16244850	16245258	0
chr19	16476511	16476949	0
chr19	16578138	16578707	26230
chr19	17379261	17379469	0
chr19	17505437	17505754	7334
chr19	17782381	17782629	30876
chr19	17904322	17904955	0
chr19	17925103	17925572	11095
chr19	17942045	17942633	0
chr19	18083827	18084058	19164
chr19	18328140	18328791	30697
chr19	18439670	18441657	0
chr19	18572359	18573265	0
chr19	18898030	18898590	0
chr19	19004700	19005185	0
chr19	19028007	19028346	22870
chr19	19032034	19032546	26897
chr19	19307015	19307457	0
chr19	19395298	19395491	0
chr19	19599154	19599724	0
chr19	19651801	19652004	0
chr19	19674788	19675233	0
chr19	21601630	21602221	0
chr19	21707261	21708337	0
chr19	21725499	21726104	0
chr19	21816369	21817070	0
chr19	22078877	22079780	0
chr19	22148066	22149563	0
chr19	22400112	22400820	0
chr19	23610637	23611168	307018
chr19	30933865	30935660	0
chr19	31256744	31257783	0
chr19	31477716	31478181	0
chr19	35195436	35196356	0
chr19	35653312	35653574	0
chr19	36315605	36315881	15327
chr19	37027391	37027903	0
chr19	37222543	37223221	54015
chr19	37854191	37854825	0
chr19	37890660	37891530	0
chr19	38069377	38069829	0
chr19	38397233	38397730	0
chr19	38505429	38505571	72275
chr19	38814652	38815433	0
chr19	39092428	39094174	0
chr19	39096768	39097083	0
chr19	39451012	39451419	0
chr19	39646316	39648226	0
chr19	40105406	40107976	27616
chr19	40135820	40136933	0
chr19	40352346	40353594	9986
chr19	40618567	40619852	0
chr19	40657230	40658469	0
chr19	41308843	41309397	0
chr19	41329411	41330487	0
chr19	41368787	41369053	38388
chr19	41656922	41657375	0
chr19	42235308	42236113	0
chr19	43010815	43011261	0
chr19	43536563	43539037	92116
chr19	43631081	43631430	0
chr19	43669327	43671945	30185
chr19	44047474	44048088	0
chr19	44385923	44386437	218803
chr19	44605239	44605676	0
chr19	44732757	44735620	0
chr19	45738236	45738733	221084
chr19	47270899	47271143	1632
chr19	47509562	47510202	0
chr19	47740146	47740552	0
chr19	47825519	47825874	29494
chr19	47916051	47916783	0
chr19	48149843	48150438	7532
chr19	48324828	48325231	0
chr19	48418252	48418897	0
chr19	48836961	48837429	0
chr19	49097651	49098983	0
chr19	49235699	49240516	0
chr19	49312465	49313344	56381
chr19	49314957	49315290	58873
chr19	49828631	49829227	0
chr19	49829375	49830085	0
chr19	50275315	50275622	0
chr19	50625329	50625706	41307
chr19	51259368	51260014	8454
chr19	51314903	51315487	0
chr19	52868268	52868605	0
chr19	52887942	52888404	2594
chr19	52904743	52905233	0
chr19	52907790	52908665	0
chr19	53026186	53026465	20140
chr19	53445025	53445291	0
chr19	53758380	53759051	0
chr19	53916431	53917053	0
chr19	53960122	53960341	0
chr19	54040553	54041390	0
chr19	54197686	54198105	72514
chr19	54270704	54271330	0
chr19	54579316	54579746	0
chr19	54995373	54996219	0
chr19	55036110	55036595	0
chr19	55942416	55942827	0
chr19	56469344	56470042	0
chr19	56616849	56617540	0
chr19	56620451	56621153	988
chr19	56650324	56650744	0
chr19	56656049	56658436	0
chr19	57247211	57247747	0
chr19	57428647	57433074	0
chr19	57452492	57453274	0
chr19	57457852	57458220	4579
chr19	57508656	57513507	0
chr19	58251100	58251802	0
chr19	58255703	58256313	0
chr19	58267098	58268889	0
chr19	58353829	58354150	84051
chr19	58599736	58600836	9294
chr19	58681668	58682524	0
chr19	59030173	59030813	79834
chr19	59933540	59937043	0
chr19	60287399	60287826	0
chr19	60824758	60825234	274982
chr19	60866046	60866540	233676
chr19	61250633	61251125	0
chr19	61453086	61453672	0
chr19	61492492	61492782	38819
chr19	61503929	61504226	31213
chr19	61535556	61536051	0
chr19	61594653	61595021	0
chr2	861383	861766	23414
chr2	1132802	1133423	0
chr2	1449094	1449586	0
chr2	1477475	1478339	0
chr2	1613480	1614156	0
chr2	2474500	2475042	0
chr2	2948827	2949438	0
chr2	3145187	3145841	0
chr2	3501932	3502404	2403
chr2	3633929	3634382	0
chr2	3725565	3727435	0
chr2	5387549	5388000	0
chr2	8557920	8558473	0
chr2	9765926	9766315	0
chr2	9781899	9782618	0
chr2	10034486	10034893	37910
chr2	10072823	10073307	0
chr2	11710652	11711195	0
chr2	17572902	17573414	0
chr2	20140088	20140617	0
chr2	20382127	20382430	0
chr2	20703780	20703944	0
chr2	23458404	23458935	0
chr2	23693385	23694019	0
chr2	25239886	25240386	0
chr2	26213957	26214878	73
chr2	32402549	32402860	186460
chr2	36603628	36604144	179623
chr2	44980911	44981474	0
chr2	45005550	45005839	0
chr2	45175408	45175876	0
chr2	47576944	47577435	0
chr2	47790221	47790727	0
chr2	49970140	49970612	0
chr2	57609355	57609848	0
chr2	64882443	64883020	35476
chr2	65239135	65239467	0
chr2	69907121	69907597	0
chr2	71238748	71239102	0
chr2	77093709	77094391	0
chr2	77095029	77096277	0
chr2	86198064	86198489	2433
chr2	86201043	86201319	0
chr2	88181399	88182212	0
chr2	91452780	91453204	199
chr2	91604093	91604707	8870
chr2	97007145	97007469	29292
chr2	102645584	102646104	0
chr2	108447954	108448644	0
chr2	109518219	109519224	0
chr2	113702518	113703593	1010
chr2	114123566	114124524	0
chr2	118292403	118293175	41
chr2	119268406	119268647	28618
chr2	126620409	126620942	61741
chr2	127459107	127459708	0
chr2	128099284	128100019	0
chr2	128130799	128131387	0
chr2	128246650	128247217	0
chr2	128265956	128266621	10062
chr2	130116261	130116732	0
chr2	130466488	130467179	23208
chr2	130577537	130578014	0
chr2	134751914	134753772	0
chr2	137031451	137031673	888166
chr2	138946421	138947022	177213
chr2	149770704	149770922	929950
chr2	158424044	158424414	0
chr2	167067836	167069050	0
chr2	171300745	171300990	2921
chr2	172051415	172051769	0
chr2	172567145	172567446	0
chr2	172576841	172577028	0
chr2	176082543	176083396	0
chr2	176587688	176588578	0
chr2	176651228	176651484	1747
chr2	185912080	185917879	0
chr2	192897504	192897745	0
chr2	197124375	197125449	0
chr2	200438116	200438344	0
chr2	202445624	202448958	63413
chr2	202737978	202738419	0
chr2	204266263	204266895	0
chr2	206734114	206734549	0
chr2	206734806	206737564	0
chr2	206738195	206741908	0
chr2	206745226	206746124	0
chr2	206749059	206751732	0
chr2	206754029	206755968	0
chr2	208155659	208156412	0
chr2	208591941	208593388	0
chr2	208604505	208604697	11118
chr2	217146551	217147167	1092289
chr2	223534093	223535065	0
chr2	227711817	227712814	0
chr2	230686317	230687193	0
chr2	231142887	231143471	5607
chr2	233093208	233093604	0
chr2	233412487	233414005	0
chr2	233539055	233539428	0
chr2	233551197	233551821	11770
chr2	235624788	235625072	0
chr2	236393501	236394203	0
chr2	237269326	237269764	62645
chr2	237283774	237284852	77093
chr2	237827205	237828397	0
chr2	237904659	237905174	0
chr2	238086989	238087397	0
chr2	238596749	238597331	0
chr2	239400869	239401594	0
chr2	239683555	239684089	0
chr2	240431679	240432305	0
chr2	240647855	240648374	10417
chr2	240883521	240884751	0
chr2	240944130	240944547	36857
chr2	241115088	241116029	0
chr2	241169152	241170113	0
chr2	241330585	241330864	0
chr2	241404666	241405755	0
chr2	241413499	241414041	0
chr2	241457538	241457872	7633
chr2	241563046	241563503	0
chr2	241600530	241601114	37028
chr2	242006438	242006846	0
chr2	242318000	242318180	318
chr2	242352472	242353242	2164
chr20	322272	322887	0
chr20	654330	655071	0
chr20	771942	772177	17868
chr20	2834904	2835377	422
chr20	3196154	3197155	0
chr20	3234184	3234691	0
chr20	3254984	3255549	0
chr20	4196440	4196834	0
chr20	5026191	5027661	0
chr20	5033872	5034431	0
chr20	14827870	14829830	0
chr20	14903999	14904327	14478
chr20	18554387	18555989	0
chr20	21757633	21759835	0
chr20	24981909	24982616	0
chr20	25019527	25019841	0
chr20	25853040	25856957	203
chr20	25857244	25858434	0
chr20	25860987	25862566	0
chr20	25863466	25864672	0
chr20	25988421	25989257	0
chr20	25991189	25991599	0
chr20	26062927	26063519	0
chr20	26280452	26280903	0
chr20	29615808	29619459	0
chr20	29620100	29620706	0
chr20	29696458	29696828	19189
chr20	29715874	29716509	0
chr20	30312935	30313394	0
chr20	30355657	30355962	0
chr20	30356218	30356815	151
chr20	30358013	30359114	0
chr20	30936618	30937359	0
chr20	30941308	30942014	0
chr20	30949599	30952575	0
chr20	30953892	30958146	0
chr20	31038536	31038818	0
chr20	31057351	31057964	0
chr20	31060073	31060499	0
chr20	31074302	31075158	0
chr20	31128787	31129391	0
chr20	31370885	31371143	8197
chr20	32955776	32956380	16190
chr20	33209741	33210120	60790
chr20	33361755	33362314	0
chr20	33572673	33573120	125861
chr20	38028330	38029432	0
chr20	38796553	38797430	0
chr20	39625325	39625773	551
chr20	42870270	42873436	135994
chr20	43425907	43426407	0
chr20	46486105	46486656	0
chr20	46834084	46834633	0
chr20	47853338	47853680	0
chr20	48053225	48053756	0
chr20	48549769	48550043	393300
chr20	49545023	49545554	0
chr20	50153356	50153817	0
chr20	51686281	51687451	0
chr20	51704615	51705298	0
chr20	53379835	53380396	0
chr20	53381428	53382456	0
chr20	60623490	60624322	46848
chr20	60763549	60764077	25204
chr20	63418110	63418533	14757
chr20	63508736	63509328	0
chr20	63595024	63596156	1188
chr20	63753426	63753819	0
chr20	63840252	63840893	0
chr20	64035522	64035924	25661
chr20	64154999	64155408	1512
chr20	64182179	64182602	0
chr20	64380019	64380227	0
chr20	64493619	64494035	0
chr20	64614465	64615929	0
chr20	64770757	64771088	0
chr20	64773161	64773368	508
chr20	64774249	64774827	0
chr20	64810322	64811025	0
chr20	64814804	64815155	0
chr20	64816150	64818635	0
chr20	64820941	64823420	2553
chr20	64823528	64824461	3409
chr20	64827777	64828360	0
chr20	64828913	64829812	0
chr20	64902094	64902630	0
chr20	64952870	64954865	0
chr20	65030089	65030738	0
chr20	65036332	65037667	0
chr20	65101764	65102468	0
chr20	65242315	65242492	0
chr20	65264029	65264394	0
chr20	65293417	65294023	761
chr20	65314702	65315159	4905
chr20	65320546	65321057	0
chr20	65343717	65344058	1824
chr20	65354921	65355757	0
chr20	65359982	65361621	0
chr20	65594642	65595329	0
chr20	65612591	65612974	0
chr20	65758148	65758753	0
chr20	65762199	65762769	0
chr20	65772389	65775795	9632
chr20	65882490	65882919	0
chr20	65971271	65971841	0
chr21	2768208	2768633	70829
chr21	2780460	2780784	67329
chr21	2786201	2787314	60799
chr21	5609665	5611423	3836
chr21	5664952	5665699	0
chr21	5694932	5695331	28287
chr21	6095533	6096011	53596
chr21	7254024	7261971	0
chr21	7467216	7468094	87344
chr21	8764004	8764580	0
chr21	9441703	9441807	58480
chr21	9736174	9737344	352951
chr21	12420393	12420733	0
chr21	12616374	12617040	0
chr21	13644646	13645221	0
chr21	15809764	15810000	0
chr21	19846177	19846426	728470
chr21	27387199	27387716	0
chr21	27440279	27444130	0
chr21	27463288	27463621	21803
chr21	27521806	27522397	0
chr21	28304088	28304883	0
chr21	29455206	29455870	0
chr21	31401218	31402136	0
chr21	31766879	31767097	74731
chr21	40152877	40154278	0
chr21	40168238	40168691	0
chr21	40169346	40170197	0
chr21	40192778	40193883	0
chr21	40225711	40227052	20698
chr21	40549971	40550479	4146
chr21	40755549	40756000	3316
chr21	40759384	40759860	0
chr21	41126568	41127255	0
chr21	41166535	41167056	0
chr21	41280824	41281184	0
chr21	41315019	41315511	0
chr21	41550581	41550918	0
chr21	41765764	41766156	0
chr21	41770075	41770879	0
chr21	41802464	41803214	0
chr21	41806661	41806967	0
chr21	41813090	41813729	0
chr21	42013032	42013677	42821
chr21	42056259	42057230	0
chr21	42058086	42058490	0
chr21	42096267	42096728	0
chr21	42161454	42161897	0
chr21	42181996	42182622	0
chr21	42557221	42558431	0
chr21	42568099	42568695	0
chr21	42784869	42786947	0
chr21	43658265	43659096	0
chr21	43666134	43666696	0
chr21	43723356	43726449	7612
chr21	43849059	43849771	0
chr21	43912330	43912834	8843
chr21	43924782	43926185	0
chr21	44442093	44442551	33059
chr21	44553568	44554172	0
chr21	44681614	44682310	0
chr22	5775468	5776097	65881
chr22	5806488	5808100	96901
chr22	5819055	5820066	109468
chr22	10500994	10501295	113231
chr22	10655599	10655898	82508
chr22	11262390	11262629	20218
chr22	11620102	11620481	0
chr22	17048093	17048582	0
chr22	19282134	19282626	0
chr22	19553498	19553982	0
chr22	20138806	20139118	0
chr22	20517409	20518364	7609
chr22	20525972	20526280	0
chr22	20529082	20529810	2803
chr22	20620005	20620923	0
chr22	20828198	20828494	0
chr22	20833947	20834455	0
chr22	22168263	22168919	0
chr22	23607937	23608395	14778
chr22	23738369	23739043	0
chr22	23815848	23816716	0
chr22	23986471	23986969	0
chr22	24215714	24216196	2453
chr22	24250266	24250879	0
chr22	24382379	24382827	10751
chr22	24956584	24956857	65798
chr22	25225246	25225729	0
chr22	25531031	25531626	0
chr22	26789035	26789490	0
chr22	30060363	30061001	0
chr22	31385188	31385927	0
chr22	35483219	35483737	0
chr22	35505807	35506576	0
chr22	36614475	36618997	0
chr22	36837819	36838182	0
chr22	36869937	36870777	0
chr22	37557496	37558060	0
chr22	37660200	37660580	0
chr22	37758577	37759023	0
chr22	37835359	37835563	28436
chr22	37863998	37864431	0
chr22	37870855	37871542	0
chr22	37886203	37886766	0
chr22	38021198	38021820	27772
chr22	38876428	38876826	3319
chr22	39253351	39253750	140401
chr22	39448637	39451918	0
chr22	39725310	39726363	0
chr22	40481095	40481749	0
chr22	42402989	42403307	0
chr22	42477976	42478460	0
chr22	42811904	42812426	0
chr22	42916993	42917537	0
chr22	43403863	43404667	0
chr22	43894045	43894852	0
chr22	44316947	44318458	0
chr22	44599506	44600492	64114
chr22	44821276	44821918	10766
chr22	45061218	45062082	0
chr22	45084199	45084722	0
chr22	45169404	45170401	0
chr22	45194617	45195165	0
chr22	45561838	45562278	0
chr22	45921639	45922283	0
chr22	45925573	45926334	0
chr22	46414875	46415277	0
chr22	46437572	46437913	16464
chr22	46454376	46454858	0
chr22	46537206	46538308	0
chr22	46583833	46585875	0
chr22	46994078	46994605	0
chr22	47075794	47076252	0
chr22	47099818	47100585	0
chr22	47110040	47110598	0
chr22	47139114	47139557	9532
chr22	47166119	47166368	0
chr22	47173216	47174104	93
chr22	47174262	47175421	0
chr22	47638918	47639410	0
chr22	47655450	47656008	0
chr22	48760122	48760690	56663
chr22	49072515	49073277	0
chr22	49196276	49196980	0
chr22	49299412	49299895	0
chr22	49526774	49527203	5135
chr22	49592317	49592918	4942
chr22	49597802	49598338	0
chr22	49669005	49669841	70668
chr22	49771830	49772361	0
chr22	50087663	50088622	0
chr22	50103757	50104260	0
chr22	50104580	50105335	0
chr22	50119935	50120553	1488
chr22	50125776	50129238	0
chr22	50138341	50140250	0
chr22	50140453	50140919	786
chr22	50157657	50158902	0
chr22	50160834	50162175	0
chr22	50455619	50456186	0
chr22	50476502	50477368	0
chr22	50514986	50515330	0
chr22	50521491	50522412	0
chr22	50532565	50532789	0
chr22	50535949	50536251	0
chr22	50540250	50541857	0
chr22	51053202	51053726	0
chr3	474711	474878	173562
chr3	4297680	4298304	0
chr3	4746157	4748116	0
chr3	4861555	4862036	113366
chr3	6852213	6852765	0
chr3	8561105	8565098	0
chr3	8758451	8758622	122301
chr3	10213075	10214537	0
chr3	12002671	12003094	400444
chr3	12877241	12877623	8781
chr3	13073139	13073598	0
chr3	13136738	13138725	0
chr3	22806393	22806694	869982
chr3	23676763	23677426	0
chr3	24099504	24099756	212678
chr3	31537910	31538184	304093
chr3	32111753	32112242	0
chr3	32234512	32235101	73987
chr3	38171974	38172382	0
chr3	40147880	40148202	65843
chr3	42282541	42283224	0
chr3	42671541	42672184	9929
chr3	45053079	45053516	0
chr3	46592669	46594079	0
chr3	49160973	49161487	0
chr3	49716277	49716512	0
chr3	50200893	50201250	0
chr3	50560314	50560503	37536
chr3	54121636	54122190	241157
chr3	58675768	58676929	0
chr3	64311267	64311766	244764
chr3	65592709	65592970	514683
chr3	66637294	66637712	0
chr3	71417748	71418104	53873
chr3	72389410	72389924	11398
chr3	75776684	75777114	0
chr3	85026442	85026978	0
chr3	86802558	86803050	0
chr3	87126882	87127210	0
chr3	95619797	95620603	12263
chr3	104390521	104391042	0
chr3	108071406	108072516	0
chr3	109718907	109719596	0
chr3	111295345	111296057	0
chr3	115933464	115933807	1269
chr3	125379839	125380290	94892
chr3	128833239	128833569	0
chr3	129206641	129206997	0
chr3	131194810	131195297	20563
chr3	131537526	131538150	70690
chr3	131748078	131748777	64181
chr3	132850985	132851741	0
chr3	133471094	133471452	0
chr3	135121066	135121769	0
chr3	136641470	136641889	1252
chr3	141747145	141747733	13216
chr3	141761540	141762424	0
chr3	143842454	143842986	0
chr3	144622133	144622388	0
chr3	145694269	145694839	0
chr3	150147021	150148871	0
chr3	150151439	150153789	0
chr3	150176836	150176979	13590
chr3	161408544	161408933	0
chr3	161574810	161575350	0
chr3	162614469	162615136	0
chr3	163224550	163225088	0
chr3	164292550	164293073	760287
chr3	167977837	167978368	0
chr3	180162093	180162713	0
chr3	183403341	183403905	311504
chr3	187195522	187195850	0
chr3	187395029	187395281	76884
chr3	190486564	190487615	0
chr3	193960184	193960817	136271
chr3	195503467	195508629	0
chr3	195621165	195622000	11924
chr3	196475996	196477632	61467
chr3	197024622	197025018	0
chr3	197785374	197786037	0
chr3	198402265	198402726	0
chr3	198404094	198404727	0
chr3	198602137	198604421	0
chr3	198842371	198842873	0
chr3	198863736	198864450	0
chr3	199007765	199008492	0
chr3	199063451	199063895	0
chr3	199693455	199694253	0
chr3	200075865	200076305	110028
chr4	577962	578392	0
chr4	745903	746416	10693
chr4	784790	786053	0
chr4	1215685	1216543	0
chr4	1411910	1412275	0
chr4	1459772	1460302	0
chr4	1518093	1519889	0
chr4	1542514	1542993	0
chr4	1543175	1543669	0
chr4	1601810	1602301	0
chr4	1602530	1603213	0
chr4	1682376	1682997	8794
chr4	1715910	1716305	0
chr4	1785535	1786003	4117
chr4	2363722	2364272	24754
chr4	2401038	2401447	0
chr4	2803635	2804170	0
chr4	2804758	2806105	0
chr4	3369929	3370355	0
chr4	3565401	3565841	0
chr4	4195956	4197192	0
chr4	4313930	4314731	0
chr4	4820544	4821111	0
chr4	4823711	4825808	0
chr4	4831965	4832591	0
chr4	5864361	5864845	98986
chr4	5981013	5981606	0
chr4	5990778	5991234	9173
chr4	6632605	6633301	0
chr4	6633706	6634081	0
chr4	6639450	6640104	0
chr4	8060156	8060621	8256
chr4	8208622	8208925	0
chr4	8239429	8240014	0
chr4	8240868	8241475	0
chr4	8524951	8525427	0
chr4	9598799	9599598	0
chr4	9758021	9758633	0
chr4	10018660	10019112	0
chr4	11344952	11345532	57343
chr4	13394949	13395191	113482
chr4	16210252	16210511	190666
chr4	17791004	17791407	0
chr4	19502921	19505496	0
chr4	24589660	24590124	22593
chr4	25845830	25846351	0
chr4	39633882	39637352	28979
chr4	39941058	39941641	8744
chr4	41618004	41618187	103687
chr4	42294566	42295415	0
chr4	48953286	48953414	275989
chr4	49453123	49453381	0
chr4	70992905	70995474	0
chr4	79201755	79201983	0
chr4	79226681	79227093	0
chr4	89877506	89877909	0
chr4	90647311	90647665	0
chr4	92029016	92029575	0
chr4	108214979	108215721	0
chr4	115828554	115829424	0
chr4	117898176	117898738	0
chr4	120227964	120228181	424851
chr4	128996984	129000322	0
chr4	135028755	135029253	0
chr4	137523568	137524287	1857221
chr4	140732628	140733202	31202
chr4	147016684	147017187	0
chr4	156761886	156762805	0
chr4	157114533	157115130	234756
chr4	158113245	158113947	0
chr4	173134415	173135116	0
chr4	176857352	176858115	0
chr4	178341996	178346105	0
chr4	179963120	179963787	0
chr4	185482791	185483144	211876
chr4	187064432	187065867	0
chr4	187441242	187441521	0
chr4	187627601	187628295	0
chr4	189010032	189012073	0
chr4	189144957	189147320	4234
chr4	190310753	190311194	0
chr4	193083114	193083690	33032
chr4	193352639	193353515	0
chr5	286850	287324	13895
chr5	298796	299240	25841
chr5	410221	410775	0
chr5	681725	682239	0
chr5	797653	797956	33458
chr5	958016	959003	2054
chr5	959375	962402	3413
chr5	963816	965981	538
chr5	966518	967778	0
chr5	971451	972855	0
chr5	1016066	1019772	0
chr5	1297067	1297608	19320
chr5	1323927	1324439	489
chr5	1507707	1509097	0
chr5	1574862	1575354	0
chr5	1640798	1641109	0
chr5	1679032	1679667	218
chr5	1742961	1743344	0
chr5	1795453	1796032	0
chr5	1799992	1800139	810
chr5	1868001	1868538	0
chr5	1920440	1920738	0
chr5	2064885	2065341	0
chr5	3031118	3031561	3037
chr5	3033261	3033757	841
chr5	3216749	3217312	0
chr5	3516104	3519083	0
chr5	3524363	3524781	4228
chr5	3706652	3708365	0
chr5	4869647	4870049	0
chr5	5231342	5231934	190558
chr5	9485928	9487052	5010
chr5	10593338	10594145	0
chr5	13515214	13515834	0
chr5	14682139	14682839	0
chr5	17022763	17023090	298824
chr5	30459561	30460073	0
chr5	32140990	32141982	0
chr5	32427300	32427714	268119
chr5	36239160	36239582	0
chr5	37628477	37628874	0
chr5	43290940	43291925	0
chr5	43498137	43498904	0
chr5	52206703	52207317	0
chr5	56003980	56005497	0
chr5	56061626	56062098	0
chr5	65158410	65159954	93468
chr5	69009639	69010236	0
chr5	70319405	70320102	20389
chr5	73784483	73785208	0
chr5	80791338	80791721	0
chr5	97422875	97423239	0
chr5	113438182	113439961	0
chr5	115682344	115682458	292772
chr5	123602813	123603370	534199
chr5	134492605	134493104	0
chr5	136601523	136603912	0
chr5	140284482	140284883	0
chr5	140549379	140549745	0
chr5	141347244	141347494	5613
chr5	141354860	141355625	0
chr5	141366472	141367229	0
chr5	141452716	141453125	0
chr5	141682540	141682933	15672
chr5	141698710	141699069	0
chr5	141705250	141705527	6224
chr5	141726464	141726991	6226
chr5	141766698	141767396	0
chr5	141767889	141772916	0
chr5	141885695	141886187	0
chr5	141901386	141901975	0
chr5	141908304	141910739	0
chr5	141913150	141913444	0
chr5	141929707	141930763	0
chr5	141935919	141936072	2494
chr5	141936180	141939747	0
chr5	141943552	141944217	0
chr5	142004104	142007641	0
chr5	142038796	142039341	0
chr5	142766950	142767388	0
chr5	150826115	150826788	0
chr5	151382936	151383663	0
chr5	158093267	158093746	0
chr5	158209274	158209944	0
chr5	159633012	159633672	0
chr5	160661600	160662433	0
chr5	160721665	160722008	0
chr5	170807078	170807787	505682
chr5	171401979	171403044	0
chr5	171856964	171857723	69297
chr5	172170173	172170837	0
chr5	173224404	173224602	0
chr5	174240741	174241006	154366
chr5	176603177	176605701	0
chr5	177172956	177173683	0
chr5	177851274	177851848	0
chr5	177913969	177914479	0
chr5	178325830	178326840	17031
chr5	178327408	178327715	18609
chr5	178715913	178716124	0
chr5	180371486	180372073	0
chr5	180461715	180462234	0
chr5	180645218	180645333	35449
chr5	180725916	180726364	0
chr5	180763274	180764097	0
chr5	180869042	180869562	0
chr5	181174822	181175512	0
chr5	181215221	181215756	0
chr5	181215866	181216095	111
chr5	181360649	181361002	0
chr5	181664618	181665398	0
chr5	181720295	181720803	0
chr5	181724850	181725407	0
chr5	181730436	181732309	0
chr6	240387	240762	0
chr6	1107808	1108280	9694
chr6	1386778	1388197	0
chr6	1461859	1462558	0
chr6	2820621	2822146	0
chr6	2893201	2893594	0
chr6	3640736	3640961	0
chr6	3718430	3719002	0
[truncated: 465 more rows]

## Sheet: Fig. 4d
Fig. 4d
chrom	start	end	distance_to_CCS
chr1	17977	18862	18867
chr1	19560	21026	16703
chr1	21782	22326	15403
chr1	36973	37547	182
chr1	363540	364071	0
chr1	364740	365375	0
chr1	399429	400098	0
chr1	408227	410476	1075
chr1	432335	432952	0
chr1	451501	452373	0
chr1	452769	453543	0
chr1	462591	463079	9049
chr1	488083	488898	0
chr1	492650	493580	0
chr1	494802	495298	0
chr1	497152	498195	1855
chr1	545834	546486	0
chr1	561806	562293	5881
chr1	567384	567866	308
chr1	571131	572430	605
chr1	594858	595414	0
chr1	597101	597953	0
chr1	602821	603150	4655
chr1	604388	604974	6222
chr1	642837	643289	0
chr1	665534	666010	10251
chr1	676233	676701	0
chr1	680413	682162	3676
chr1	717128	722207	0
chr1	722391	723388	0
chr1	774208	774640	26754
chr1	789135	789536	41681
chr1	791793	792406	44339
chr1	854463	855076	3813
chr1	855559	856970	1919
chr1	857116	857969	920
chr1	858142	858426	463
chr1	864709	865550	0
chr1	896782	897359	0
chr1	910092	910903	0
chr1	945272	945742	34408
chr1	1097129	1098418	0
chr1	1111740	1112294	931
chr1	1133946	1135103	0
chr1	1146270	1147083	0
chr1	1172270	1173234	0
chr1	1326474	1327333	0
chr1	1329024	1329705	0
chr1	1331426	1332724	0
chr1	1358056	1358349	274
chr1	1358485	1359150	0
chr1	1370146	1370616	8407
chr1	1370976	1372192	8420
chr1	1393255	1393558	12107
chr1	1450244	1450921	0
chr1	1461137	1461852	0
chr1	1482566	1482995	0
chr1	1483143	1483727	105
chr1	1486660	1487339	817
chr1	1488155	1489044	0
chr1	1548328	1548779	7814
chr1	1552921	1553897	2696
chr1	1556152	1560972	0
chr1	1625112	1625386	9083
chr1	1634468	1634946	0
chr1	1636721	1637383	1682
chr1	1639064	1639520	0
chr1	1647044	1647971	0
chr1	1665755	1666101	302
chr1	1666475	1666998	0
chr1	1667617	1668145	718
chr1	1716602	1720389	0
chr1	1731498	1731925	13200
chr1	1749982	1750462	4816
chr1	1827146	1827799	0
chr1	1858933	1859314	5126
chr1	1911506	1911987	0
chr1	1935347	1935894	1685
chr1	1939738	1940498	0
chr1	1944279	1945824	0
chr1	1947353	1947965	1878
chr1	1985278	1985714	9258
chr1	1994971	1995438	0
chr1	2018527	2019016	0
chr1	2033566	2034395	0
chr1	2052524	2053057	0
chr1	2112309	2113078	0
chr1	2288897	2290430	15609
chr1	2356759	2357348	19607
chr1	2358072	2358748	18207
chr1	2376987	2377855	0
chr1	2407197	2407726	0
chr1	2423193	2423747	0
chr1	2424756	2425184	1010
chr1	2428668	2429077	0
chr1	2469695	2470254	0
chr1	2470743	2471502	0
chr1	2531009	2531556	0
chr1	2569224	2569892	0
chr1	2581865	2582557	0
chr1	2691414	2691909	26785
chr1	2718925	2719361	0
chr1	2720833	2721610	0
chr1	2729624	2730223	8121
chr1	2753469	2754014	0
chr1	2756179	2756607	2166
chr1	2758997	2759407	4984
chr1	2800272	2800855	0
chr1	2827278	2828177	0
chr1	2854933	2855697	14750
chr1	2932905	2933188	7689
chr1	2945863	2946273	4470
chr1	2984664	2984964	23742
chr1	3010983	3011600	747
chr1	3012258	3014013	2022
chr1	3024245	3024956	0
chr1	3046384	3046784	1553
chr1	3097092	3097466	3657
chr1	3101798	3102114	1598
chr1	3104851	3106611	519
chr1	3108614	3109040	4282
chr1	3111016	3111677	6684
chr1	3165638	3166206	0
chr1	3178475	3179277	0
chr1	3198443	3198938	0
chr1	3215352	3216211	0
chr1	3228675	3229237	0
chr1	3229597	3229866	0
chr1	3238770	3239540	0
chr1	3244172	3244996	0
chr1	3280578	3281045	34478
chr1	3304978	3305659	9864
chr1	3315593	3316169	0
chr1	3369549	3370486	0
chr1	3403681	3404574	0
chr1	3421623	3422309	0
chr1	3456310	3456810	0
chr1	3509839	3511282	74
chr1	3517207	3517988	5409
chr1	3560212	3560489	0
chr1	3588239	3589521	0
chr1	4098870	4099314	0
chr1	4151515	4152170	0
chr1	4166608	4167052	4434
chr1	4171611	4172373	0
chr1	4491750	4493028	0
chr1	5339441	5340333	30998
chr1	5397945	5399081	0
chr1	5519908	5520310	0
chr1	5625300	5625935	0
chr1	5628056	5629023	0
chr1	5663673	5664525	21946
chr1	5686828	5687400	0
chr1	5696303	5697227	0
chr1	5886062	5886881	0
chr1	5979690	5980146	58712
chr1	5981445	5982490	60467
chr1	5997834	5998319	76856
chr1	6104852	6105568	0
chr1	6124801	6125240	0
chr1	6129672	6130013	0
chr1	6151517	6151999	0
chr1	6434484	6435135	0
chr1	6546735	6547401	0
chr1	6678647	6679088	0
chr1	6728408	6729212	0
chr1	6808811	6809624	0
chr1	6987181	6987685	0
chr1	7035154	7035765	0
chr1	7180583	7181235	131709
chr1	7312943	7313632	0
chr1	7395959	7396608	0
chr1	7483647	7484317	87040
chr1	7668209	7668603	0
chr1	8034659	8035532	183610
chr1	8543501	8544084	0
chr1	8801561	8802033	7852
chr1	8897135	8897541	20407
chr1	8905424	8905929	15347
chr1	8921233	8921933	0
chr1	8952626	8953153	0
chr1	8964733	8965187	11581
chr1	9205323	9205793	17760
chr1	9224210	9225003	0
chr1	9230538	9231026	0
chr1	9325508	9325942	0
chr1	9361562	9362109	0
chr1	9408199	9408874	0
chr1	9486880	9487131	78379
chr1	9969001	9969749	0
chr1	10182632	10183260	0
chr1	10278762	10279226	25973
chr1	10305198	10305657	0
chr1	10332193	10332636	0
chr1	10373829	10374334	0
chr1	10521046	10521854	0
chr1	10815707	10816178	0
chr1	10991840	10992380	0
chr1	11067294	11068246	74915
chr1	11159548	11160021	84670
chr1	11193211	11193701	50990
chr1	11244903	11245344	0
chr1	11451027	11451887	8458
chr1	11458826	11459540	16257
chr1	11523401	11524020	0
chr1	11549507	11550849	0
chr1	11573958	11574727	0
chr1	11741900	11742561	0
chr1	11745910	11746454	0
chr1	12140067	12140514	0
chr1	12972301	12973139	0
chr1	13334996	13335461	78824
chr1	13552381	13555102	296209
chr1	14176915	14177805	63890
chr1	14270341	14270939	157316
chr1	14331105	14331913	218080
chr1	14510156	14510564	206088
chr1	14621817	14622339	94313
chr1	14716651	14717050	0
chr1	14794661	14795349	0
chr1	14829291	14829678	0
chr1	14853849	14854237	8589
chr1	14862632	14863354	0
chr1	15278028	15279108	0
chr1	15287642	15288376	0
chr1	15392659	15393412	0
chr1	15415489	15416271	0
chr1	15458781	15459245	42511
chr1	15470085	15470667	53815
chr1	15537425	15537883	0
chr1	15586345	15586756	0
chr1	15668323	15668714	119
chr1	15668930	15670003	0
chr1	15752309	15752672	0
chr1	15962509	15963093	0
chr1	15975639	15976321	0
chr1	15976985	15977724	0
chr1	16091518	16092012	55838
chr1	16139313	16140782	7068
chr1	16150984	16152875	1825
chr1	16275744	16276009	105653
chr1	16301135	16301905	79757
chr1	16305082	16305365	76297
chr1	16308421	16308677	72985
chr1	16349242	16349958	31704
chr1	16401510	16401943	0
chr1	16411886	16412578	9944
chr1	16451862	16452991	0
chr1	16453266	16453844	0
chr1	16455912	16457869	0
chr1	16474238	16474697	0
chr1	16535592	16535848	60896
chr1	16669952	16670408	1233
chr1	16685352	16686019	0
chr1	16754591	16756039	0
chr1	16760171	16760957	0
chr1	16762402	16763054	0
chr1	16959890	16960715	0
chr1	17161945	17162421	85302
chr1	17218269	17218962	28761
chr1	17237403	17237944	9779
chr1	17375137	17375769	0
chr1	17641145	17641448	223140
chr1	18184180	18185295	40639
chr1	18196751	18197061	53210
chr1	18424601	18425142	0
chr1	18457724	18458123	15611
chr1	18473733	18474181	0
chr1	18523045	18523664	0
chr1	18650213	18650780	0
chr1	18699592	18700189	0
chr1	18768508	18769961	0
chr1	18890245	18890994	0
chr1	18894372	18895360	0
chr1	19149501	19149943	49660
chr1	19469032	19469732	0
chr1	19471012	19471349	1281
chr1	19988188	19988749	0
chr1	20009058	20009589	20310
chr1	20018573	20019234	29825
chr1	20046919	20047713	58171
chr1	20066675	20067109	77927
chr1	20298025	20298661	0
chr1	20347415	20347928	48771
chr1	20850289	20850860	360930
chr1	21004752	21005245	206545
chr1	21211442	21212684	0
chr1	21214391	21215149	1708
chr1	21224586	21225102	0
chr1	21261488	21261973	0
chr1	21333635	21334325	0
chr1	21382635	21383212	0
chr1	21398545	21399000	0
chr1	21604450	21605503	0
chr1	21780800	21781589	0
chr1	21983410	21984143	0
chr1	22142067	22142741	105149
chr1	22363366	22363817	0
chr1	22393841	22394326	29251
chr1	22418219	22418709	4868
chr1	22464047	22464480	39990
chr1	22513955	22514766	21861
chr1	22536478	22537882	0
chr1	22561338	22561673	2976
chr1	23106755	23107069	294360
chr1	23389798	23390265	11164
chr1	23401456	23401886	0
chr1	23433957	23434629	937
chr1	23434827	23436242	0
chr1	23489038	23489669	0
chr1	23703627	23704945	0
chr1	23795163	23796130	0
chr1	23830359	23832012	720
chr1	23914244	23914882	0
chr1	23949789	23950222	0
chr1	24253192	24253605	0
chr1	24254666	24255212	935
chr1	24286343	24289889	25784
chr1	24290514	24292037	23636
chr1	24292510	24294163	21510
chr1	24316238	24319431	0
chr1	24394838	24395117	11149
chr1	24405995	24406622	0
chr1	24770924	24771518	0
chr1	24805572	24806089	34055
chr1	25035110	25035540	0
chr1	25404159	25404631	6763
chr1	25455226	25455900	0
chr1	25609033	25609531	36851
chr1	25646264	25647589	0
chr1	25997396	25997814	0
chr1	26000553	26001815	0
chr1	26057863	26058180	0
chr1	26233568	26233812	0
chr1	26701817	26702276	468006
chr1	27190819	27191541	0
chr1	27197654	27198503	0
chr1	27201902	27202602	0
chr1	27224208	27224712	0
chr1	27273694	27273958	44665
chr1	27318566	27319274	0
chr1	27362546	27363345	9256
chr1	27364026	27364542	10736
chr1	27445816	27446345	0
chr1	27477420	27477785	31076
chr1	27802029	27802773	0
chr1	28355944	28357475	0
chr1	28725524	28726482	110369
chr1	28836681	28837233	0
chr1	28897844	28898604	0
chr1	28963567	28964052	0
chr1	29025031	29025490	0
chr1	29103059	29103556	0
chr1	29225788	29226415	122170
chr1	30509724	30510578	25208
chr1	30535417	30536337	0
chr1	30604931	30605810	0
chr1	30659486	30660140	0
chr1	30733579	30733926	0
chr1	31028903	31029575	111230
chr1	31140804	31141247	0
chr1	31444345	31445104	0
chr1	31594263	31594834	0
chr1	31603607	31604575	0
chr1	31780497	31781329	0
chr1	31814569	31815178	32989
chr1	32133233	32133891	0
chr1	32284639	32285148	0
chr1	32328727	32329347	0
chr1	32550728	32551332	130788
chr1	32741815	32742325	0
chr1	32759974	32760604	12852
chr1	32785787	32786422	0
chr1	32833830	32834552	47409
chr1	33021176	33021632	146671
chr1	33040288	33040780	127523
chr1	33168335	33169123	0
chr1	33494443	33495317	325321
chr1	34656736	34657030	0
chr1	34747730	34748217	0
chr1	35018296	35018870	34641
chr1	35056490	35056926	0
chr1	35562639	35563249	0
chr1	35951154	35951687	11002
chr1	35962688	35963266	0
chr1	36168817	36169619	0
chr1	36184993	36185550	15386
chr1	36241240	36241750	0
chr1	36313753	36314280	0
chr1	36900806	36901829	0
chr1	36991639	36992595	0
chr1	37182480	37182880	157226
chr1	37340176	37340729	0
chr1	37383765	37384290	0
chr1	37555993	37556461	0
chr1	37599824	37600391	0
chr1	37618636	37619236	0
chr1	37625952	37626433	6690
chr1	37640415	37643248	0
chr1	37649377	37649784	6637
chr1	37786891	37787962	0
chr1	37862547	37863960	0
chr1	38000918	38001470	0
chr1	38425651	38426447	0
chr1	38487222	38487737	11163
chr1	38651037	38651593	0
chr1	38697981	38698560	11279
chr1	38761593	38762466	74891
chr1	38894289	38894765	0
chr1	38906054	38906468	11432
chr1	39068795	39069126	174173
chr1	39211615	39212085	146279
chr1	39358363	39358950	0
chr1	39372640	39373603	3950
chr1	39377282	39378077	0
chr1	39378514	39379752	0
chr1	39383967	39385283	5343
chr1	39436115	39436620	8813
chr1	39474894	39475222	0
chr1	39476858	39477150	1579
chr1	39541751	39542301	0
chr1	39553011	39553583	0
chr1	39672672	39673031	119058
chr1	40128350	40128675	0
chr1	40363694	40364157	92697
chr1	41293159	41293621	0
chr1	41368913	41369396	0
chr1	41404636	41405664	35241
chr1	41405986	41406907	36591
chr1	41408759	41411323	39364
chr1	41411617	41414791	42222
chr1	41614367	41615110	0
chr1	41653464	41654488	38255
chr1	42016233	42017043	0
chr1	42017247	42017649	0
chr1	42037056	42038231	0
chr1	42617532	42617991	211931
chr1	42829950	42830516	0
chr1	43428624	43428948	6328
chr1	43519578	43520040	83810
chr1	43852098	43852517	0
chr1	43969221	43971266	0
chr1	43974108	43974776	0
chr1	44093694	44094552	1762
chr1	44288340	44288730	4898
chr1	44648437	44649021	41169
chr1	44655476	44656275	33915
chr1	44690210	44690582	0
chr1	44697804	44698160	7231
chr1	44881680	44882238	0
chr1	45198790	45199628	0
chr1	45373086	45373642	0
chr1	45455128	45455781	81487
chr1	45584317	45586258	0
chr1	45612718	45613391	0
chr1	45777687	45778233	0
chr1	46181894	46183170	0
chr1	46218357	46218957	0
chr1	46417363	46417806	198521
chr1	47311283	47312176	0
chr1	47312752	47313360	0
chr1	47589409	47589887	0
chr1	47865635	47865973	275629
chr1	48556266	48557000	0
chr1	50260506	50261640	643404
chr1	50304410	50304885	687308
chr1	50305097	50305514	687995
chr1	51225000	51225417	385797
chr1	51611213	51612044	0
chr1	52725225	52725940	3446
chr1	52802284	52803036	0
chr1	53164886	53166449	0
chr1	53368032	53368448	22805
chr1	53385560	53385941	5312
chr1	53476629	53476947	0
chr1	53979145	53979442	465994
chr1	54239148	54239625	205811
chr1	54445567	54447041	0
chr1	54506755	54508171	60813
chr1	54680736	54680966	0
chr1	54861072	54861648	0
chr1	55545046	55546964	0
chr1	57756186	57756873	0
chr1	58454927	58455867	0
chr1	58471880	58472396	0
chr1	58686915	58687351	0
chr1	58952285	58952672	264935
chr1	60930728	60931173	0
chr1	61329519	61330429	0
chr1	61526656	61530747	0
chr1	61531835	61533965	0
chr1	62000567	62001291	0
chr1	62073287	62074883	71997
chr1	62317663	62318140	0
chr1	62661429	62661916	0
chr1	62952494	62953252	0
chr1	63201624	63202009	0
chr1	63470394	63470902	0
chr1	64076694	64077994	0
chr1	64347187	64347690	84253
chr1	65675521	65676360	0
chr1	66801542	66802221	0
chr1	67081627	67082613	131029
chr1	67924205	67925262	0
chr1	67927311	67929466	0
chr1	69189915	69190479	0
chr1	69502040	69502313	0
chr1	70531447	70531860	1028746
chr1	73144633	73144911	0
chr1	74568132	74569411	396816
chr1	74966305	74966833	0
chr1	74966981	74967864	0
chr1	74972029	74972509	0
chr1	74974076	74975234	0
chr1	75217793	75218929	0
chr1	75562365	75562990	0
chr1	75621052	75622612	58063
chr1	76602440	76602893	0
chr1	76840954	76841350	0
chr1	77609752	77610075	205440
chr1	77815348	77816314	0
chr1	77883552	77885017	0
chr1	78489497	78490634	0
chr1	78844983	78845485	0
chr1	79588056	79593576	742572
chr1	80562791	80563048	2933
chr1	80565980	80566548	0
chr1	80783135	80784491	0
chr1	81584444	81584755	408569
chr1	81998736	81999714	0
chr1	82337773	82338665	0
chr1	83487644	83488387	1148980
chr1	83578967	83579519	1155501
chr1	84734906	84735225	0
chr1	84834165	84834584	0
chr1	85456819	85457412	0
chr1	85995275	85995640	0
chr1	87527450	87527939	0
chr1	88947887	88948301	0
chr1	88970391	88970903	0
chr1	89605668	89606133	634647
chr1	90569180	90569641	0
chr1	90685662	90686374	0
chr1	90736088	90736593	49715
chr1	91060809	91061504	0
chr1	91513609	91514761	0
chr1	91863215	91864068	308588
chr1	92823329	92823700	0
chr1	93893802	93894432	0
chr1	94086129	94086586	0
chr1	95081329	95081885	0
chr1	96046686	96047185	964791
chr1	98851910	98852671	0
chr1	99981832	99982207	0
chr1	100006574	100006985	0
chr1	100771876	100772143	0
chr1	104219468	104220094	0
chr1	104717461	104718322	497368
chr1	104726594	104729207	506501
chr1	104748434	104748740	528341
chr1	105824078	105824453	0
chr1	106118460	106118829	0
chr1	108863724	108864193	169721
chr1	109186486	109187437	108588
chr1	109296173	109296760	0
chr1	109683673	109684055	12613
chr1	109701125	109702374	3997
chr1	109721803	109722771	0
chr1	109777036	109777619	0
chr1	111054829	111055779	0
chr1	111153097	111153743	0
chr1	111238774	111241040	45239
chr1	111285947	111286680	0
chr1	111895612	111896444	270322
chr1	112007117	112007748	159018
chr1	112461400	112462037	0
chr1	112633872	112634111	0
chr1	112735234	112735936	0
chr1	112754929	112757534	0
chr1	112867131	112867735	0
chr1	113083004	113084263	17067
chr1	113086604	113088265	20667
chr1	113184829	113185490	0
chr1	113272759	113273328	87468
chr1	114130066	114130698	226997
chr1	114165756	114166285	191410
chr1	114357694	114358145	0
chr1	114792417	114792682	0
chr1	114866191	114866546	0
chr1	115575221	115575865	0
chr1	115694839	115696810	118975
chr1	115698219	115699649	122355
chr1	116377186	116377736	801322
chr1	116747938	116749395	688936
chr1	117438463	117440024	0
chr1	118194125	118194546	671031
chr1	118865658	118866047	0
chr1	119029028	119029857	0
chr1	119635300	119636134	0
chr1	119909647	119910155	213142
chr1	120401569	120402301	0
chr1	120828630	120829778	0
chr1	120836005	120839287	6228
chr1	120858882	120859534	29105
chr1	121018948	121019658	0
chr1	121029313	121030690	0
chr1	121057628	121058948	0
chr1	121060585	121061330	0
chr1	121127557	121128199	0
chr1	121159031	121159836	0
chr1	121280182	121280789	120482
chr1	121405090	121406803	0
chr1	121631390	121632356	1375
chr1	121633795	121634855	3780
chr1	121646405	121647630	0
chr1	124006133	124007168	2267365
chr1	126254640	126255254	19279
chr1	126275562	126276472	160
chr1	126582286	126583128	8651
chr1	126584153	126587367	4412
chr1	126588012	126590593	1186
chr1	126620227	126620797	10449
chr1	126631140	126631679	0
chr1	126928545	126929499	3949
chr1	126930947	126932115	1333
chr1	126935288	126936226	141
chr1	126939809	126940812	871
chr1	126967450	126967737	28512
chr1	126970153	126970554	31215
chr1	126972102	126972428	33164
chr1	127179040	127179497	107079
chr1	127196289	127196944	124328
chr1	127197114	127197584	125153
chr1	127427768	127428389	1263
chr1	127430469	127431181	0
chr1	127431938	127432668	462
chr1	127438564	127440578	7088
chr1	127453367	127454412	651
chr1	127459877	127460198	7161
chr1	127487604	127487858	1890
chr1	127488737	127489220	528
chr1	127490328	127491093	0
chr1	127491582	127492935	0
chr1	127493403	127494468	0
chr1	127512167	127513206	0
chr1	127553302	127554268	5903
chr1	127555022	127556869	7623
chr1	127677087	127678034	0
chr1	127692706	127693766	0
chr1	127927860	127928651	0
chr1	128059894	128061707	0
chr1	128493601	128497353	70044
chr1	128500904	128501227	77347
chr1	128736210	128740799	0
chr1	128765136	128765582	0
chr1	128769611	128770365	4089
chr1	128772481	128773040	6959
chr1	129021450	129021708	1686
chr1	129022262	129026163	0
chr1	129026921	129027798	1529
chr1	129028564	129028918	3157
chr1	129033147	129034027	0
chr1	129035162	129036693	0
chr1	129036933	129037285	1044
chr1	129038003	129039702	2114
chr1	129041132	129045706	0
chr1	129047328	129049899	0
chr1	129050363	129052345	601
chr1	129053534	129054416	0
chr1	129054849	129057212	0
chr1	129065447	129065857	1680
chr1	129068328	129069048	1723
chr1	129069761	129070305	466
chr1	129072320	129072825	0
chr1	129073485	129074076	0
chr1	129080306	129081043	5594
chr1	129083769	129084413	2224
chr1	129087168	129087556	0
chr1	129096295	129096742	208
chr1	129097786	129098218	204
chr1	129110077	129110494	0
chr1	129110877	129111190	306
chr1	129112769	129113138	2198
chr1	129116126	129116419	1831
chr1	129156022	129156439	3169
chr1	129159305	129159776	6452
chr1	129163762	129164522	10909
chr1	129178651	129179016	25798
chr1	129196908	129197173	27055
chr1	129230947	129231248	313
chr1	129235848	129236244	2442
chr1	129237819	129238084	4413
chr1	129300490	129300819	156
chr1	129303771	129304394	1535
chr1	129305851	129307619	3615
chr1	129384414	129384668	906
chr1	129386919	129388222	2648
chr1	129389182	129389820	1050
chr1	129390351	129390713	157
chr1	129393903	129395248	1382
chr1	129395607	129396434	525
chr1	129396548	129396906	53
chr1	129434754	129435060	345
chr1	129460061	129460353	21235
chr1	129466613	129466903	14685
chr1	129503328	129503860	7661
chr1	129504769	129505256	9102
chr1	129507381	129507839	10573
chr1	129508263	129509775	8637
chr1	129510162	129510653	7759
chr1	129510956	129514953	3459
chr1	129517616	129520286	0
chr1	129535027	129536209	280
chr1	129536527	129539270	0
chr1	129539719	129540091	2130
chr1	129577228	129577756	6092
chr1	129605444	129606193	34308
chr1	129608748	129609090	37612
chr1	129653517	129653872	28140
chr1	129655784	129656054	25958
chr1	129656486	129657126	24886
chr1	129659353	129660126	21886
chr1	129661605	129662775	19237
chr1	129663701	129664221	17791
chr1	129665983	129666515	15497
chr1	129666736	129666986	15026
chr1	129668145	129669283	12729
chr1	129670315	129671755	10257
chr1	129716268	129716557	24378
chr1	129718095	129720681	21279
chr1	129721032	129723067	18893
chr1	129723214	129724519	17441
chr1	129760146	129760686	8782
chr1	129998339	129999175	64513
chr1	132238256	132240537	0
chr1	132249562	132250290	8915
chr1	132264180	132264802	23533
chr1	134823048	134827440	0
chr1	134843544	134844827	1458
chr1	134863553	134863774	2128
chr1	134865699	134867736	0
chr1	134868724	134869189	2378
chr1	134872276	134872813	3457
chr1	134872924	134873899	2371
chr1	134877833	134878420	868
chr1	134879102	134879408	0
chr1	136464557	136466537	0
chr1	136473551	136473909	0
chr1	136478897	136479320	0
chr1	136481190	136481674	1839
chr1	136854946	136855353	11793
chr1	136856172	136856526	13019
chr1	136862042	136862329	18889
chr1	137004525	137005091	3778
chr1	137006216	137007099	5469
chr1	137008643	137008983	7896
chr1	137009922	137010763	9175
chr1	137015126	137015593	4790
chr1	137016738	137017199	3184
chr1	137020256	137020849	0
chr1	137026827	137027292	5849
chr1	137027444	137027904	6466
chr1	137031689	137032409	6927
chr1	137036492	137036941	2395
chr1	137044322	137044546	1579
chr1	137076244	137076709	9885
chr1	137078869	137079475	7119
chr1	137082991	137083411	3183
chr1	137098235	137098621	3644
chr1	137137061	137137924	0
chr1	137138886	137139608	1767
chr1	137168753	137169296	4096
chr1	137171576	137172161	1231
chr1	137291602	137292095	4201
chr1	137292277	137292917	3379
chr1	137304210	137304642	1121
chr1	137306935	137307606	3846
chr1	137308152	137308594	5063
chr1	137318964	137320291	0
chr1	137395628	137396750	28589
chr1	137398573	137399858	25481
chr1	137400385	137400910	24429
chr1	137406893	137407299	18040
chr1	137408734	137409426	15913
chr1	137410605	137412782	12557
chr1	137414819	137415980	9359
chr1	137416237	137417172	8167
chr1	137436725	137439804	0
chr1	137440301	137441710	3301
chr1	137441924	137443380	4924
chr1	137443851	137445237	6851
chr1	137445700	137447034	8700
chr1	137451486	137451844	11944
chr1	137452434	137452814	10974
chr1	137453620	137454028	9760
chr1	137454346	137454775	9013
chr1	137454967	137456392	7396
chr1	137457241	137458230	5558
chr1	137458863	137459918	3870
chr1	137460364	137461834	1954
chr1	137462548	137463085	703
chr1	137463634	137463888	0
chr1	137464304	137465345	0
chr1	137465459	137466374	391
chr1	137466643	137467083	1575
chr1	137468332	137468897	3264
chr1	137469518	137470598	4450
chr1	137471241	137472559	6173
chr1	137473212	137473724	8144
chr1	137473938	137474208	8870
chr1	138132157	138135011	100672
chr1	138135153	138138851	96832
chr1	138139218	138139550	96133
chr1	138234125	138236147	0
chr1	138242502	138242997	1045
chr1	138243329	138244672	0
chr1	138245079	138246673	157
chr1	138249479	138250173	0
chr1	138251366	138251759	131
chr1	138252614	138253038	1379
chr1	138253356	138253578	2121
chr1	138254101	138256527	2866
chr1	138257181	138257649	4011
chr1	138260640	138261131	529
chr1	138261555	138262143	0
chr1	138266883	138267471	3553
chr1	138268938	138269169	5608
chr1	138270539	138271150	7209
chr1	138272136	138272799	8806
chr1	138274799	138275355	11469
chr1	138277490	138278101	14160
chr1	138278232	138281383	14902
chr1	138281785	138282846	18455
chr1	138283408	138286398	20078
chr1	138286970	138290027	23640
chr1	138290578	138290906	27248
chr1	138291280	138291704	27950
chr1	138400821	138401947	30666
chr1	138404039	138404309	28304
chr1	138404826	138405601	27012
chr1	138405738	138406206	26407
chr1	138406631	138408072	24541
chr1	138408479	138409707	22906
chr1	138410614	138412257	20356
chr1	138412514	138416260	16353
chr1	138417170	138418114	14499
chr1	138419344	138419987	12626
chr1	138420375	138421666	10947
chr1	138421971	138422273	10340
chr1	138423263	138424405	8208
chr1	138425656	138430733	1880
chr1	138431696	138433963	0
chr1	138434563	138436060	0
chr1	138476541	138476947	9907
chr1	138478180	138478813	8041
chr1	138522847	138523077	0
chr1	138527027	138527511	93
chr1	138528699	138529209	316
chr1	138530285	138530503	409
chr1	138533445	138533834	0
chr1	138536122	138536479	1014
chr1	138541204	138542117	1296
chr1	138542721	138543178	2813
chr1	138544574	138545956	1365
chr1	138546512	138547755	0
chr1	138548106	138549945	0
chr1	138550127	138551566	264
chr1	138551913	138552896	0
chr1	138554786	138555622	902
chr1	138556016	138556579	2132
chr1	138577466	138578341	951
chr1	138579000	138580122	2485
chr1	138580934	138581190	4419
chr1	138582761	138583228	6246
chr1	138585105	138585508	8590
chr1	138586912	138587195	7416
chr1	138592122	138592528	2083
chr1	139077258	139077560	27837
chr1	139131974	139136328	0
chr1	139137763	139138865	1969
chr1	139141191	139141737	1195
chr1	139146366	139146912	2610
chr1	139181729	139182750	28154
chr1	139200447	139200685	34653
chr1	139201507	139202591	32747
chr1	139203137	139204263	31075
chr1	139204956	139205319	30019
chr1	139205739	139206099	29239
chr1	139207293	139208387	26951
chr1	139210212	139210609	24729
chr1	139211073	139212010	23328
chr1	139212179	139213418	21920
chr1	139235144	139238112	0
chr1	139238508	139239916	1
chr1	139240134	139241592	1627
chr1	139328202	139328841	66491
chr1	139329013	139329378	65954
chr1	139332611	139339217	56115
chr1	139397911	139399147	2135
chr1	139399719	139400923	3943
chr1	139401164	139401660	5388
chr1	139402216	139403414	6440
chr1	139404754	139405125	8978
chr1	139406569	139406944	10793
chr1	139407485	139407897	11709
chr1	139408268	139408764	12492
chr1	139486710	139487353	11612
chr1	139487840	139490668	8297
chr1	139497872	139498278	687
chr1	139499016	139499380	0
chr1	139510917	139511705	3664
chr1	139526937	139527579	280
chr1	139540784	139541998	1280
chr1	139543436	139544055	3932
chr1	139545020	139545492	5516
chr1	139546569	139548557	6215
chr1	139548963	139550281	4491
chr1	139550531	139551368	3404
chr1	139552246	139553085	1687
chr1	139634494	139635220	8164
chr1	139636498	139637040	6344
chr1	139641588	139642211	1173
chr1	139642348	139642757	627
chr1	139644008	139644451	0
chr1	139646364	139646724	0
chr1	139649379	139650147	0
chr1	139695600	139696514	0
chr1	139699066	139700563	0
chr1	139700868	139701536	469
chr1	139701640	139702339	1241
chr1	139705969	139706313	5570
chr1	139706716	139707338	6317
chr1	139707696	139708642	5393
chr1	139708946	139709767	4268
chr1	139709949	139710417	3618
chr1	139714502	139714849	0
chr1	139716573	139716982	0
chr1	139743065	139743785	11649
chr1	139744103	139744373	11061
chr1	139749270	139749823	5611
chr1	139750466	139750864	4570
chr1	139751131	139751666	3768
chr1	139752517	139752763	2671
chr1	139773236	139773898	0
chr1	139783891	139784155	7259
chr1	139784396	139784870	7764
chr1	140082047	140083386	2441
chr1	140084068	140085699	4462
chr1	140086460	140087890	6854
chr1	140091120	140091575	11514
chr1	140097128	140097839	17522
chr1	140100535	140101225	20929
chr1	140101746	140102214	22140
chr1	140119756	140120754	40150
chr1	140121231	140122754	41625
chr1	140123418	140124647	43812
chr1	140125251	140125835	45645
chr1	140125991	140126582	46385
chr1	140127928	140128518	48322
chr1	140276557	140277017	128062
chr1	140520469	140521268	0
chr1	140522615	140523083	1309
chr1	140524349	140525643	3043
chr1	140528421	140531248	7115
chr1	140532709	140533115	5457
chr1	140535815	140536102	2470
chr1	140581744	140582085	2397
chr1	140585008	140585287	60
chr1	140585703	140586179	755
chr1	140587193	140587735	2245
chr1	142055577	142056094	110306
chr1	142057532	142058515	107885
chr1	142162373	142164129	2271
chr1	142165248	142165915	485
chr1	142166643	142167024	0
chr1	142167632	142168618	326
chr1	142170089	142170931	0
chr1	142176305	142176737	5176
chr1	142178063	142178604	6389
chr1	142181235	142181530	3463
chr1	142186158	142187046	0
chr1	142189833	142190550	270
chr1	142192822	142194002	0
chr1	142195220	142196211	0
chr1	142196334	142196579	0
chr1	142198138	142198544	0
chr1	142198873	142200406	193
chr1	142200702	142201229	2022
chr1	142203353	142204270	4673
chr1	142204664	142205145	5984
chr1	142205525	142209228	3010
chr1	142209738	142210243	1995
chr1	142210879	142211373	865
chr1	142211601	142214337	0
chr1	142215103	142218313	0
chr1	142223205	142223803	0
chr1	142227338	142227918	1517
chr1	142229069	142232148	0
chr1	142232435	142232941	0
chr1	142233103	142234663	0
chr1	142234833	142236115	0
chr1	142236271	142237417	0
chr1	142280450	142281374	19
chr1	142281641	142286132	0
chr1	142332187	142332534	9935
chr1	142398061	142400117	54437
chr1	142522338	142522810	178714
chr1	142710177	142711489	0
chr1	142713806	142714874	0
chr1	142720584	142722976	0
chr1	142723508	142726248	0
chr1	142726443	142727832	0
chr1	142732919	142733591	5088
chr1	142735360	142736685	2594
chr1	142739278	142740377	0
chr1	142763386	142764209	0
chr1	142769681	142770311	413
chr1	142770659	142771165	0
chr1	142789628	142790450	0
chr1	142810130	142811803	0
chr1	142862548	142862970	2746
chr1	142903560	142904193	0
chr1	143169507	143176852	2887
chr1	143279630	143280934	53491
chr1	143348279	143348892	65553
chr1	143351088	143352590	61855
chr1	143414366	143414945	0
chr1	143510262	143511138	0
chr1	143526371	143527387	0
chr1	143575455	143576016	0
chr1	143741456	143742100	165405
chr1	143885254	143885674	26697
chr1	143912370	143914540	0
chr1	144286264	144287737	0
chr1	144570586	144571536	5756
chr1	144576275	144576969	323
chr1	144577146	144577895	0
chr1	144593277	144593841	0
chr1	144603453	144604124	671
chr1	144604610	144605609	0
chr1	144621918	144623341	0
chr1	144837448	144837947	0
chr1	144936653	144937497	98724
chr1	145036620	145037141	119130
chr1	145156270	145156746	0
chr1	145161481	145162056	4736
chr1	145191182	145192947	5823
chr1	145195517	145198100	10158
chr1	145230734	145235454	20224
chr1	145545891	145549963	266179
chr1	145736703	145737718	78424
chr1	145787057	145787409	28733
chr1	145816141	145816900	0
chr1	145819883	145820465	0
chr1	146452371	146452674	389
chr1	146477396	146478467	0
chr1	146496936	146497442	0
chr1	146542343	146542683	17831
chr1	146560624	146560993	0
chr1	146561184	146561808	0
chr1	146648552	146649452	78344
chr1	146727795	146728854	0
chr1	146745601	146746369	0
chr1	146773517	146774008	0
chr1	146791732	146792285	0
chr1	146793512	146794270	0
chr1	147480615	147480970	241837
chr1	147722806	147723247	0
chr1	147730498	147731560	0
chr1	147735675	147736230	0
chr1	147848126	147851216	0
chr1	147874486	147876061	0
chr1	148320590	148321525	0
chr1	148364586	148365160	0
chr1	148397004	148399163	0
chr1	148414809	148415291	0
chr1	148421666	148422107	0
chr1	148644892	148647296	35149
chr1	148681017	148681307	1138
chr1	148826009	148826848	0
chr1	148831191	148832103	0
chr1	148835652	148836423	0
chr1	149061037	149061714	0
chr1	149290921	149291561	0
chr1	149443593	149444057	0
chr1	149445546	149446144	0
chr1	149807463	149807893	87060
chr1	149852103	149853360	41593
chr1	149894952	149895431	0
chr1	149904942	149905793	9512
chr1	150049245	150049510	144031
chr1	150098831	150099328	94213
chr1	150123003	150124082	69459
chr1	150255408	150257206	0
chr1	150269049	150269593	0
chr1	150377912	150378411	0
chr1	150522474	150522906	0
chr1	150962320	150962944	0
chr1	151117836	151118283	154939
chr1	151345803	151346709	0
chr1	151347023	151347458	0
chr1	151347921	151349652	388
chr1	151438493	151441358	90960
chr1	151445494	151446604	97961
chr1	152398018	152398530	0
chr1	152742649	152743171	0
chr1	152770502	152771043	0
chr1	152910162	152910644	15951
chr1	152926594	152928104	0
chr1	153031459	153032352	0
chr1	153103290	153103984	0
chr1	153105530	153106069	0
chr1	153479900	153480374	19146
chr1	153522779	153523257	0
chr1	153523773	153524631	0
chr1	153947837	153949852	0
chr1	154075297	154075856	0
chr1	154201090	154201678	9268
chr1	154210784	154211263	0
chr1	154326543	154327564	35368
chr1	154362931	154363287	0
chr1	154460001	154460397	25461
chr1	154684573	154685096	250033
chr1	154996324	154996915	0
chr1	155014383	155015231	17750
chr1	155015374	155016132	18741
chr1	155016702	155017110	20069
chr1	155019209	155021522	22576
chr1	155072920	155073664	0
chr1	155077937	155078867	0
chr1	155097258	155098115	18494
chr1	155203720	155204620	0
chr1	155241250	155242398	0
chr1	155298941	155299448	56670
chr1	155792626	155793542	0
chr1	155906472	155906745	0
chr1	155981404	155981954	74660
chr1	155995483	155996119	88739
chr1	156013041	156013613	106297
chr1	156061419	156061906	154675
chr1	156244640	156245101	0
chr1	156331039	156331726	85939
chr1	156647521	156648638	0
chr1	156971385	156971878	55054
chr1	157314563	157315604	0
chr1	157318523	157318986	2920
chr1	158337681	158338113	204414
chr1	158817137	158818168	683870
chr1	160126747	160127341	0
chr1	160236035	160236725	0
chr1	160451047	160451454	107373
chr1	160576663	160577209	0
chr1	160587648	160588148	0
chr1	160593229	160594625	0
chr1	160601151	160601646	0
chr1	160697115	160697610	36508
chr1	160701794	160702317	31801
chr1	160704624	160706560	27558
chr1	160712507	160712850	21268
chr1	160713203	160713703	20415
chr1	160723920	160724372	9746
chr1	160734113	160734968	0
chr1	160828396	160828831	0
chr1	160868309	160869239	39479
chr1	160950130	160951024	4553
chr1	160955576	160956200	0
chr1	161083471	161084665	24167
chr1	161108831	161110319	0
chr1	162463546	162464334	0
chr1	162897241	162899470	432908
chr1	163935014	163935628	0
chr1	164463697	164464149	527846
chr1	164698998	164699722	345651
chr1	164791290	164791721	253652
chr1	165196522	165197126	150696
chr1	165235089	165238359	189263
chr1	165242156	165242841	196330
chr1	165246114	165246878	200288
chr1	166468572	166469111	313282
chr1	166782459	166783616	0
chr1	166842027	166843168	262
chr1	166843429	166844092	0
chr1	166887240	166887814	0
chr1	166904089	166904639	16276
chr1	167035972	167036618	34730
chr1	167738351	167739051	0
chr1	167797971	167799100	25549
chr1	167824648	167825436	0
chr1	168436759	168440234	105900
chr1	168441737	168444722	101412
chr1	168546133	168546899	0
chr1	168611541	168613053	0
chr1	168630370	168632120	0
chr1	169024043	169024997	91873
chr1	169116869	169117548	0
chr1	169238402	169239069	0
chr1	169270785	169271147	31717
chr1	169990271	169990656	0
chr1	170021607	170022120	0
chr1	170022873	170023383	730
chr1	170314218	170314448	292075
chr1	171928822	171929483	1253981
chr1	173183463	173183993	0
chr1	174352491	174353005	0
chr1	174454810	174455233	0
chr1	174859239	174859598	0
chr1	174952807	174953284	320
chr1	175669163	175669595	0
chr1	175751227	175751705	81472
chr1	177674858	177675726	0
chr1	178333755	178334768	0
chr1	178720165	178720589	220643
chr1	178930814	178931505	9727
chr1	178941231	178941688	0
chr1	179576318	179576799	6861
chr1	179583659	179584075	0
chr1	179634140	179634979	0
chr1	180227366	180228493	0
chr1	180301261	180301909	0
chr1	180488961	180489683	0
chr1	180838004	180838483	196
chr1	180838901	180839421	1093
chr1	182059323	182059751	0
chr1	182100345	182101391	40676
chr1	182301336	182301678	10375
chr1	182311925	182312649	0
chr1	182776245	182777146	0
chr1	182975760	182976691	0
chr1	183364024	183364288	163097
chr1	184162806	184163235	0
chr1	184299415	184299899	0
chr1	186448557	186449913	0
chr1	186493493	186495173	43581
chr1	188623428	188623804	0
chr1	192156419	192157168	0
chr1	192912714	192913114	755461
chr1	196158611	196159546	0
chr1	197391018	197391524	213835
chr1	197924665	197925516	0
chr1	198064443	198068208	36376
chr1	198104232	198105017	0
chr1	199290918	199292202	0
chr1	199293666	199294535	0
chr1	199504374	199505001	0
chr1	199665825	199666376	1864
chr1	199668239	199669359	0
chr1	200073632	200074170	0
chr1	200130963	200131467	56834
chr1	200228152	200228712	0
chr1	200411534	200411964	105922
chr1	200517833	200518360	0
chr1	200541992	200542327	23633
chr1	200788817	200789459	18155
chr1	200871849	200872296	0
chr1	200907581	200908669	35286
chr1	201203590	201204126	0
chr1	201275858	201276499	0
chr1	201425010	201425428	0
chr1	201858149	201858815	64461
chr1	201923275	201924098	0
chr1	202072016	202072543	147919
chr1	202081785	202082391	157688
chr1	202223036	202223751	90923
chr1	202264275	202264911	49763
chr1	202529165	202529611	75440
chr1	202605170	202605514	0
chr1	202613878	202614472	0
chr1	203027979	203028960	0
chr1	203182562	203187210	0
chr1	203187325	203190476	0
chr1	203290407	203290864	45722
chr1	203336611	203336825	0
chr1	203478651	203479239	0
chr1	203549981	203551166	0
chr1	203760565	203760862	0
chr1	203772406	203772984	0
chr1	203781631	203782096	2188
chr1	203784283	203784659	0
chr1	204564930	204565161	0
chr1	204620868	204621317	55708
chr1	204945368	204945735	61371
chr1	205007105	205007495	0
chr1	205226276	205227466	89411
chr1	205228974	205229805	87072
chr1	205387389	205387866	0
chr1	205780606	205780992	59385
chr1	205876804	205877275	0
chr1	205922793	205923330	45380
chr1	206200526	206201011	0
chr1	206688993	206689988	0
chr1	207069699	207070648	0
chr1	207189144	207189541	0
chr1	208600775	208601192	0
chr1	208994273	208995098	0
chr1	209052220	209052741	0
chr1	210661928	210662905	0
chr1	211135332	211136044	472376
chr1	215963668	215964077	410019
chr1	216374013	216375247	0
chr1	216377276	216378363	0
chr1	216378616	216378938	0
chr1	216380503	216381082	1494
chr1	216504386	216505081	0
chr1	216764470	216765418	259613
chr1	216765557	216765920	260700
chr1	218637336	218637579	0
chr1	219351195	219352041	0
chr1	219929327	219930037	0
chr1	219992411	219993169	62517
chr1	220050072	220050810	80911
chr1	220117054	220117513	14208
chr1	220131557	220132038	0
chr1	221035342	221036816	0
chr1	222631323	222632165	0
chr1	223806691	223807168	860930
chr1	225002959	225003747	67224
chr1	225070970	225071507	0
chr1	225126997	225127825	0
chr1	225165887	225166744	21562
chr1	225188305	225188855	0
chr1	225310787	225311125	38457
chr1	225537206	225537748	4382
chr1	225917407	225918000	0
chr1	225983680	225984621	65681
chr1	226544316	226544793	0
chr1	226602298	226603881	0
chr1	226747829	226749745	0
chr1	226749925	226750772	0
chr1	226975562	226976239	0
chr1	227076474	227077352	0
chr1	227137715	227138399	0
chr1	227298887	227299395	5542
chr1	227319690	227320096	0
chr1	227328354	227329012	0
chr1	227330441	227330817	0
chr1	227396691	227397136	0
chr1	227401191	227401818	0
chr1	227402609	227403344	0
chr1	227465270	227465754	0
chr1	227556765	227557171	0
chr1	227657933	227660097	0
chr1	227746602	227747866	0
chr1	227748082	227752573	0
chr1	227755043	227760560	0
chr1	227764286	227769553	0
chr1	227970171	227971256	40556
chr1	227972123	227973372	38440
chr1	227974078	227974410	37402
chr1	227974868	227976020	35792
chr1	227981499	227982910	28902
chr1	227986604	227986790	25022
chr1	227987890	227989669	22143
chr1	227991154	227992654	19158
chr1	227993021	227995090	16722
chr1	227996197	227996908	14904
chr1	227997070	227998269	13543
chr1	228114040	228114546	86329
chr1	228202055	228202405	0
chr1	228507210	228508178	0
chr1	228525776	228526175	414
chr1	228526429	228527164	0
chr1	228614643	228615317	87480
chr1	228810015	228810450	0
chr1	228811541	228811917	0
chr1	228812158	228812628	100
chr1	228921429	228921970	109371
chr1	229488794	229489414	154726
chr1	229526199	229526554	117586
chr1	229658887	229659694	0
chr1	229660932	229661644	0
chr1	229680617	229681263	0
chr1	229952750	229953913	134217
chr1	230272833	230273373	0
chr1	230742141	230742595	198156
chr1	231983313	231984196	0
chr1	233115522	233116589	0
chr1	233604449	233604925	0
chr1	233713146	233713638	32685
chr1	233716461	233716799	29524
chr1	233746812	233747570	0
chr1	233877339	233878505	0
chr1	233910917	233911353	32413
chr1	234199934	234200595	0
chr1	234375421	234375762	0
chr1	234410279	234414062	34518
chr1	234415150	234418322	39389
chr1	234721874	234722661	0
chr1	234905132	234905934	83974
chr1	234989959	234990669	0
chr1	235038425	235039425	0
chr1	235047277	235047928	0
chr1	235279750	235281019	231823
chr1	235285533	235287089	237606
chr1	235504591	235505198	37925
chr1	235543122	235543545	0
chr1	235559342	235559699	0
chr1	235716889	235717753	0
chr1	235768596	235770332	0
chr1	235777602	235780338	7980
chr1	235781402	235783723	11780
chr1	235786156	235788043	16534
chr1	235789314	235791363	19692
chr1	235797700	235799426	28078
chr1	235831772	235833363	62150
chr1	235924247	235924725	0
chr1	236115663	236117606	0
chr1	236163300	236163706	39742
chr1	236165553	236167267	41995
chr1	236169367	236170300	45809
chr1	236171684	236172673	48126
chr1	236173334	236173865	49776
chr1	238053276	238054127	0
chr1	239409871	239411000	186452
chr1	241335983	241336582	467707
chr1	241804288	241806071	0
chr1	242302340	242302857	0
chr1	242335957	242336249	12521
chr1	242369680	242372160	20062
chr1	242512635	242513167	0
chr1	242908062	242908639	111345
chr1	243395055	243396480	0
chr1	243648026	243648864	0
chr1	243767243	243767766	0
chr1	244209316	244210044	31318
chr1	244357929	244358474	179931
chr1	244882915	244883387	194453
chr1	245017244	245018055	59785
chr1	245031817	245032282	45558
chr1	245035488	245037892	39948
chr1	245039546	245040270	37570
chr1	245132199	245132832	0
chr1	245376639	245376893	243808
chr1	245394865	245396740	262034
chr1	245397100	245397796	264269
chr1	245733168	245733660	389304
chr1	245734389	245738497	384467
chr1	245740354	245742531	380433
chr1	245807857	245808427	314537
chr1	246076228	246078426	44538
chr1	246112762	246113228	9736
chr1	246123005	246123640	0
chr1	246212521	246213629	0
chr1	246280804	246282211	32930
chr1	246438826	246439319	71500
chr1	246510818	246511524	0
chr1	246546976	246550071	0
chr1	246550750	246552589	36
chr1	246555702	246556150	1
chr1	246723334	246723946	0
chr1	246765921	246766334	40534
chr1	246806991	246808117	0
chr1	246839341	246840332	0
chr1	246896426	246897529	11438
chr1	246954656	246955423	0
chr1	246958689	246959246	3155
chr1	247315611	247316416	14506
chr1	247331088	247331590	0
chr1	247732369	247732871	120479
chr1	248097526	248098802	0
chr1	248184569	248187010	0
chr1	248187936	248189428	1083
chr1	248301998	248302450	0
chr1	248310913	248311374	0
chr1	248321912	248322418	10539
chr1	248334272	248335370	22899
chr1	248350042	248350914	32892
chr1	248383805	248384265	0
chr10	304866	305796	0
chr10	355300	356094	0
chr10	361325	361618	5302
chr10	390531	391056	18628
chr10	405504	406285	3399
chr10	407321	409330	354
chr10	410872	412215	90
chr10	412399	415507	1617
chr10	421657	422296	10875
chr10	441072	443034	22975
chr10	444645	447248	18761
chr10	479478	480627	0
chr10	506658	507013	26032
chr10	512281	512918	24868
chr10	537785	538747	0
chr10	544214	544866	0
chr10	551278	552138	6413
chr10	602390	603123	0
chr10	693893	694382	0
chr10	722918	724519	5634
chr10	724677	730006	4507
chr10	730972	733257	1256
chr10	734399	735866	0
chr10	736564	737115	0
chr10	737848	741518	1193
chr10	755301	755702	0
chr10	775502	775945	3004
chr10	781883	782375	0
chr10	786493	787416	0
chr10	791446	792330	0
chr10	802027	802380	0
chr10	944697	946325	86850
chr10	946602	947294	85881
chr10	989273	989920	43255
chr10	1035731	1036201	2099
chr10	1155989	1156733	0
chr10	1196124	1196441	29791
chr10	1232824	1237652	0
chr10	1238206	1238663	0
chr10	1240371	1240979	1364
chr10	1378950	1379416	0
chr10	1464849	1465556	0
chr10	1474408	1475319	0
chr10	1488266	1488899	0
chr10	1526077	1526517	0
chr10	1531437	1532014	0
chr10	1544397	1545442	12419
chr10	1546537	1548741	14559
chr10	1548992	1550042	17014
chr10	1550795	1551776	18817
chr10	1552966	1553629	20988
chr10	1575698	1577027	30133
chr10	1578863	1579518	27642
chr10	1606418	1607643	0
chr10	1663290	1664003	0
chr10	1709540	1710385	0
chr10	1729982	1730365	0
chr10	1830215	1830848	0
chr10	1850541	1850968	19694
chr10	2032568	2033087	0
chr10	2335467	2336480	0
chr10	2389480	2389906	53354
chr10	2499805	2500827	0
chr10	2519979	2522443	0
chr10	2865129	2865774	0
chr10	2941833	2942443	75897
chr10	3087228	3087895	8514
chr10	3096408	3096768	0
chr10	3194295	3194876	0
chr10	3240949	3242062	0
chr10	3400292	3400664	0
chr10	3427790	3428209	0
chr10	3458197	3458619	29989
chr10	3461045	3462473	32837
chr10	3865184	3865837	0
chr10	3979190	3980004	0
chr10	4153609	4154480	173606
chr10	4826078	4826599	0
chr10	5372947	5373862	0
chr10	5377104	5377538	2815
chr10	5383762	5384533	9473
chr10	5566824	5567409	0
chr10	5581045	5581916	4900
chr10	5650039	5650662	0
chr10	5851317	5851879	0
chr10	6088583	6088988	82945
chr10	6141065	6142232	29701
chr10	6171932	6172638	0
chr10	6210236	6211129	0
chr10	6275174	6275802	0
chr10	6277384	6278301	1613
chr10	6711912	6712669	0
chr10	6798526	6799553	0
chr10	7432652	7433858	0
chr10	7444696	7445048	0
chr10	7475406	7476031	0
chr10	8048393	8049078	0
chr10	8056557	8057513	0
chr10	8057717	8058404	0
chr10	8061870	8063148	0
chr10	8064601	8065146	1454
chr10	8074681	8076549	0
chr10	8297417	8298268	0
chr10	10305956	10306491	0
chr10	10808667	10809170	0
chr10	10842061	10842736	0
chr10	11207408	11207988	0
chr10	11283803	11284329	0
chr10	11349639	11350063	0
chr10	11356716	11357215	0
chr10	11454702	11455095	0
chr10	11558054	11559317	0
chr10	11610663	11611394	51464
chr10	11753132	11753527	95494
chr10	11829661	11830078	18943
chr10	11849168	11849816	0
chr10	11881376	11882079	0
chr10	12033169	12033691	0
chr10	12059538	12060204	0
chr10	12064966	12065723	0
chr10	12206076	12206545	0
chr10	12257660	12258630	51116
chr10	12353126	12353641	0
chr10	12366576	12367305	0
chr10	12534763	12536997	0
chr10	12560907	12562218	25443
chr10	12564839	12569129	29375
chr10	12631743	12633103	0
chr10	12638090	12638958	0
chr10	13172790	13173594	0
chr10	13226517	13228206	52875
chr10	13229423	13232578	52137
chr10	13233164	13236747	47968
chr10	13284632	13285558	0
chr10	13359369	13359799	0
chr10	13364056	13364861	4258
chr10	13396061	13396691	0
chr10	13600495	13600984	0
chr10	14343167	14344201	0
chr10	14597062	14597850	0
chr10	14908110	14908736	0
chr10	14926613	14927197	0
chr10	15223639	15224212	222754
chr10	15388100	15388492	58474
chr10	15446795	15448022	0
chr10	15920754	15921119	0
chr10	16455320	16456710	0
chr10	16494625	16496448	0
chr10	16511767	16513010	0
chr10	16537860	16538888	0
chr10	16663483	16664334	124456
chr10	16664806	16665877	125779
chr10	17249309	17249764	415460
chr10	17307983	17308957	474134
chr10	17511864	17512707	678015
chr10	18279953	18280790	0
chr10	18729295	18729612	0
chr10	18899660	18899968	0
chr10	19508185	19508973	0
chr10	19832707	19833549	323735
chr10	20122276	20123419	613304
chr10	20913188	20913606	633404
chr10	21048461	21049141	497869
chr10	21547009	21547805	0
chr10	22353317	22353736	11069
chr10	22364677	22366046	0
chr10	22496515	22497460	0
chr10	22947022	22947522	0
chr10	23189919	23190741	31773
chr10	23193997	23194618	27896
chr10	23222513	23223408	0
chr10	23363725	23364285	0
chr10	23519132	23521218	154848
chr10	23522868	23523988	158584
chr10	23524223	23524681	159939
chr10	23531050	23532211	166766
chr10	23533309	23533835	169025
chr10	23570443	23571790	206159
chr10	24474817	24475697	0
chr10	24576006	24576308	0
chr10	24739398	24740707	0
chr10	25781491	25781906	0
chr10	26588205	26588751	0
chr10	26696692	26697205	0
chr10	26728817	26729314	31613
chr10	26730568	26738691	33364
chr10	26741364	26742314	44160
chr10	26963803	26964438	12064
chr10	26964808	26966264	10238
chr10	26976501	26977023	0
chr10	27287479	27288253	0
chr10	27381742	27383703	19772
chr10	27443972	27444892	0
chr10	27671222	27671922	0
chr10	28381841	28382456	150188
chr10	28388674	28389301	143343
chr10	28532643	28533622	0
chr10	28710048	28711457	0
chr10	29451043	29458792	493671
chr10	29660086	29662706	426619
chr10	30058763	30059130	30195
chr10	30089386	30089973	0
chr10	30462555	30462860	372588
chr10	30766067	30766861	676100
chr10	30782948	30783730	692981
chr10	31616366	31617337	0
chr10	31728928	31729524	0
chr10	31988969	31989338	71016
chr10	31995917	31997268	63086
chr10	32060188	32061109	0
chr10	33232418	33233079	0
chr10	33302027	33302527	0
chr10	34455505	34456036	0
chr10	35156899	35157387	0
chr10	35363956	35364442	206570
chr10	36153851	36154229	0
chr10	37770309	37770795	675099
chr10	37824498	37824997	620897
chr10	38445893	38446314	0
chr10	38624917	38625775	472
chr10	38648894	38649259	11956
chr10	38676136	38676594	0
chr10	39628248	39628928	9673
chr10	39722064	39723480	80593
chr10	39727240	39728257	85769
chr10	39731227	39732330	89756
chr10	41065775	41066877	604189
chr10	41665070	41666053	5013
chr10	41666501	41668196	2870
chr10	41669206	41672265	0
chr10	41679858	41681006	7594
chr10	41832559	41833432	46684
chr10	42142081	42142939	0
chr10	42146366	42147710	3428
chr10	42203557	42204491	18289
chr10	42260448	42261705	0
chr10	42270388	42271092	345
chr10	42345595	42346534	0
chr10	42547845	42548745	17169
chr10	42550444	42553004	12910
chr10	42553500	42554196	11718
chr10	42557539	42558101	7813
chr10	42558983	42559490	6424
chr10	42573047	42574852	0
chr10	42575388	42575964	50
chr10	42594799	42595917	588
chr10	42597152	42598632	0
chr10	42599926	42602018	2323
chr10	42604069	42605224	6466
chr10	42680041	42680671	64076
chr10	42681939	42684633	65974
chr10	42684786	42686921	68821
chr10	42687113	42687645	68800
chr10	42688167	42689661	66784
chr10	42784310	42784728	0
chr10	42787431	42789404	2552
chr10	42789661	42790840	1116
chr10	42791031	42791646	310
chr10	42792076	42792370	0
chr10	42792814	42794229	0
chr10	42796520	42797600	0
chr10	42805602	42806278	157
chr10	42809251	42809930	941
chr10	42816498	42818220	0
chr10	42818808	42819159	480
chr10	42819707	42820046	0
chr10	42820452	42821066	199
chr10	42823463	42829064	0
chr10	42832361	42832767	1
chr10	42836607	42837404	1033
chr10	42841385	42841859	0
chr10	42844954	42845683	1295
chr10	42869629	42869899	450
chr10	42875555	42875969	3383
chr10	42876955	42877387	1965
chr10	42895019	42895352	4683
chr10	42896168	42897432	5832
chr10	42898004	42898573	6999
chr10	42898850	42899333	6239
chr10	42899794	42901041	4531
chr10	42901434	42901711	3861
chr10	42902029	42902458	3114
chr10	42905519	42906071	0
chr10	42907156	42908092	0
chr10	42908196	42909118	0
chr10	42909278	42910245	0
chr10	42910673	42911208	943
chr10	42915190	42917006	1732
chr10	42929827	42930234	2740
chr10	42945922	42946270	0
chr10	42951543	42953239	0
chr10	42953583	42955081	0
chr10	42955568	42957011	0
chr10	42972743	42974416	12965
chr10	42974783	42975538	15005
chr10	42975945	42977104	16167
chr10	42979835	42980243	20057
chr10	43026383	43027187	0
chr10	43053254	43054075	0
chr10	43120464	43121377	23717
chr10	43194605	43195432	25690
chr10	43231856	43234638	0
chr10	43235059	43238547	422
chr10	43244511	43245040	0
chr10	43353102	43354093	0
chr10	43630310	43630839	0
chr10	43775424	43775943	52743
chr10	43828685	43829176	0
chr10	43903897	43904501	0
chr10	44014851	44015356	0
chr10	44059297	44062900	0
chr10	44082131	44082488	0
chr10	44109145	44109682	0
chr10	44144575	44145311	0
chr10	44275106	44275544	129925
chr10	44609032	44609743	175547
chr10	44785289	44786032	0
chr10	45197377	45198154	410788
chr10	45744533	45745532	0
chr10	45745842	45746653	0
chr10	45759462	45760193	0
chr10	45791456	45792272	31264
chr10	45855388	45855827	0
chr10	46079601	46080226	0
chr10	46211281	46212169	0
chr10	46473469	46474963	229613
chr10	46540898	46541152	297042
chr10	47965886	47966521	0
chr10	48210454	48210925	0
chr10	48437474	48438461	22323
chr10	48635342	48635899	17666
chr10	48653564	48654034	0
chr10	48691328	48692279	0
chr10	48767174	48767845	0
chr10	48989030	48989673	0
chr10	49453176	49454194	0
chr10	49504788	49505360	0
chr10	50243572	50244021	46802
chr10	50290760	50291376	0
chr10	50528027	50528656	11628
chr10	50540283	50541167	0
chr10	51508431	51509337	0
chr10	53257567	53258013	0
chr10	53553788	53554649	0
chr10	53625500	53626145	0
chr10	53733267	53733819	0
chr10	53895030	53895857	0
chr10	55016214	55016809	55520
chr10	55072328	55073109	0
chr10	55992761	55993034	0
chr10	56114178	56114585	0
chr10	56247681	56248265	133097
chr10	56480769	56481251	0
chr10	56537838	56538736	0
chr10	57574255	57574606	1035520
chr10	59181057	59181645	0
chr10	60736368	60736937	0
chr10	61858562	61859000	0
chr10	62308876	62309373	0
chr10	62812975	62815341	0
chr10	62905559	62906141	0
chr10	63136463	63137333	230323
chr10	64128901	64129773	0
chr10	64831136	64831769	0
chr10	64899315	64899829	67617
chr10	65935162	65935434	0
chr10	65947802	65948063	0
chr10	67790167	67791193	0
chr10	68962333	68962803	141149
chr10	69103951	69104476	0
chr10	69159563	69161299	55157
chr10	69292894	69293948	137173
chr10	69339657	69340426	90695
chr10	69431120	69431594	0
chr10	69891345	69892463	459752
chr10	69892697	69893339	461104
chr10	69893704	69898991	462111
chr10	69925561	69926242	493968
chr10	70215045	70215721	219920
chr10	70435853	70436447	0
chr10	70444219	70445082	7773
chr10	70748858	70749719	0
chr10	71001125	71001594	0
chr10	71556355	71557618	0
chr10	72189175	72189697	454839
chr10	72594448	72595144	49392
chr10	72676539	72677028	0
chr10	72722330	72722994	0
chr10	72764537	72765445	0
chr10	73087768	73088535	0
chr10	74600627	74600903	0
chr10	76149393	76150034	0
chr10	76269730	76271235	0
chr10	76279038	76279964	0
chr10	76986223	76986916	0
chr10	77687650	77688517	227395
chr10	78561164	78562072	0
chr10	78579316	78580208	0
chr10	78897831	78898130	15885
chr10	79250200	79250613	0
chr10	80028490	80028944	777878
chr10	80032866	80033517	782254
chr10	80115702	80116142	736403
chr10	80553366	80554016	298529
chr10	80697221	80697659	154886
chr10	80773821	80774172	78373
chr10	80852694	80853074	0
chr10	80947231	80947832	0
chr10	81001690	81002147	53969
chr10	81076112	81077244	0
chr10	81088317	81088944	0
chr10	81226124	81226757	49671
chr10	81276427	81277115	0
chr10	81387554	81388564	0
chr10	81395720	81396610	0
chr10	81398640	81399172	1724
chr10	81404625	81405777	0
chr10	81407257	81407826	0
chr10	81851557	81852047	0
chr10	85115669	85115944	19257
chr10	85135218	85135472	0
chr10	86754717	86755458	0
chr10	87143023	87144229	0
chr10	87257231	87257928	0
chr10	87268797	87270672	0
chr10	87295098	87295564	24491
chr10	87419453	87420476	0
chr10	87428188	87428623	7667
chr10	87508381	87508746	0
chr10	87820098	87820955	21165
chr10	87842119	87842593	0
chr10	87854143	87854644	11505
chr10	88098489	88099170	0
chr10	88274391	88274924	0
chr10	88389342	88389874	0
chr10	88945184	88946703	555311
chr10	90090340	90090728	0
chr10	90108584	90109283	0
chr10	90419862	90420300	1005
chr10	90720330	90720767	301473
chr10	90721631	90721978	302774
chr10	90737395	90737789	318538
chr10	92181757	92182146	815111
chr10	92997256	92997939	0
chr10	93940129	93941627	0
chr10	93945231	93945711	3605
chr10	94446229	94446621	0
chr10	95323808	95324126	105
chr10	95408002	95408727	14993
chr10	95423777	95424239	0
chr10	96063106	96063761	0
chr10	96109716	96110587	0
chr10	98198553	98198826	74785
chr10	100948800	100949288	163307
chr10	100999159	100999746	112849
chr10	101112630	101113063	0
chr10	101150976	101151400	0
chr10	101152291	101153009	0
chr10	101171038	101171363	18030
chr10	101452878	101453549	0
chr10	101454357	101455098	0
chr10	101599509	101599992	32625
chr10	101871381	101872047	58049
chr10	101877619	101878589	51507
chr10	101929728	101930925	0
chr10	101931473	101932636	0
chr10	101945239	101945673	0
chr10	102009469	102010778	0
chr10	102019444	102019846	0
chr10	102514016	102516525	182274
chr10	102518820	102521310	177489
chr10	102698195	102699294	0
chr10	102858086	102858597	0
chr10	102860818	102861328	2156
chr10	103038596	103039350	0
chr10	103125404	103126099	0
chr10	103284904	103285376	62305
chr10	103325279	103325866	21815
chr10	103347755	103348636	0
chr10	103657468	103658083	0
chr10	103699962	103700625	0
chr10	103771005	103771806	0
chr10	103802400	103803017	0
chr10	104167078	104167653	172326
chr10	104180136	104182103	157876
chr10	104187374	104189299	150680
chr10	104191904	104193257	146722
chr10	104237355	104237688	102291
chr10	104547682	104548903	0
chr10	104555624	104557142	0
chr10	104634360	104634984	0
chr10	104660018	104660585	0
chr10	104794549	104795693	108790
chr10	105120540	105121110	34567
chr10	105163296	105163929	0
chr10	105215853	105216603	10788
chr10	105227313	105228154	0
chr10	109204154	109204833	0
chr10	109801207	109802702	363830
chr10	110166531	110167171	0
chr10	111089778	111090669	0
chr10	111189541	111190036	70054
chr10	111259989	111260848	0
chr10	111343196	111343651	36306
chr10	111379956	111380567	0
chr10	111962325	111963384	581759
chr10	113266146	113266975	154588
chr10	113421596	113421998	0
chr10	113789442	113790026	0
chr10	113844197	113844826	50820
chr10	114381811	114382715	0
chr10	114747058	114747362	0
chr10	114936217	114936858	0
chr10	114993199	114994486	0
chr10	115298807	115299626	0
chr10	115441092	115442153	0
chr10	115770977	115771660	0
chr10	117167228	117167703	354110
chr10	117564063	117564766	0
chr10	117637626	117638021	72643
chr10	117711251	117711950	146268
chr10	118019707	118020605	0
chr10	118034651	118035227	0
chr10	118061414	118062038	26110
chr10	118267916	118268176	167489
chr10	118435827	118436849	0
chr10	118443030	118443932	6127
chr10	118629501	118630202	0
chr10	118732834	118733464	0
chr10	119489319	119489584	0
chr10	119489828	119490371	0
[truncated: 14,252 more rows]

## Sheet: Fig. 5a
Fig. 5a
sample	data_type	coverage	cov_cf	num_mean	num_sd
HG002	CCS	5	5	1.63553e+07	32213.7
HG002	CCS	10	5	2.91687e+07	13633.8
HG002	CCS	15	5	31331716	6140.61
HG002	CCS	20	5	3.19074e+07	2354.58
HG002	CCS	25	5	3.21525e+07	5660.62
HG002	CCS	30	5	3.22955e+07	4856.94
HG002	CCS	35	5	32392385	4284.79
HG002	CCS	40	5	3.24649e+07	3946.71
HG002	CCS	45	5	32525561	2717.7
HG002	CCS	50	5	3.25776e+07	1736.5
HG002	CCS	55	5	3.26216e+07	1994.63
HG002	CCS	60	5	3.26585e+07	2874.86
HG002	CCS	65	5	3.26919e+07	1646.07
HG002	CCS	70	5	3.27219e+07	1213.63
HG002	CCS	70.98	5	32737721	0
HG002	CCS	5	1	3.18536e+07	8883.76
HG002	CCS	10	1	32650517	8538.09
HG002	CCS	15	1	3.2847e+07	10796.2
HG002	CCS	20	1	3.29473e+07	9689.98
HG002	CCS	25	1	3.30221e+07	11915.6
HG002	CCS	30	1	3.30738e+07	8340.56
HG002	CCS	35	1	3.31167e+07	9650.79
HG002	CCS	40	1	33153835	5941.19
HG002	CCS	45	1	3.31843e+07	4570.25
HG002	CCS	50	1	3.32124e+07	3413.67
HG002	CCS	55	1	3.32366e+07	3201.67
HG002	CCS	60	1	3.32582e+07	1913.32
HG002	CCS	65	1	3.3279e+07	1407.69
HG002	CCS	70	1	3.32968e+07	1477.45
HG002	CCS	70.98	1	33305809	0
HG002	BS-seq	117.51	5	29382093	0
HG002	BS-seq	117.51	1	31449902	0
HG002	ONT	65.8	5	32734485	0
HG002	ONT	65.8	1	33475551	0
CHM13	Reference	0	1	33896489	0

[truncated: 15 more sheets: Fig. 5c, Supplementary Fig. 3a, Supplementary Fig. 3b, Supplementary Fig. 4b, Supplementary Fig. 5, Supplementary Fig. 10a, Supplementary Fig. 10b, Supplementary Fig. 11a, Supplementary Fig. 11b, Supplementary Fig. 12a, Supplementary Fig. 13, Supplementary Fig. 14, Supplementary Fig. 15b, Supplementary Fig. 15c, Supplementary Fig. 23]
